# Supplementary material for: Aggregating sequences that occur in many proteins constitute weak spots of bacterial proteostasis
Source: Nat Commun. 2018 Feb 28;9:866. doi: 10.1038/s41467-018-03131-0 (PMC5830399; doi:10.1038/s41467-018-03131-0)
Supplement: Supplementary file 3 — Supplementary Data 1 [file 41467_2018_3131_MOESM3_ESM.xlsx]

## Sheet: Data1
AC	Replicates	ID	Gene	Description
P0CE47	6	EFTU1_ECOLI	tufA	Elongation factor Tu 1 (EF-Tu 1) (Bacteriophage Q beta RNA-directed RNA polymerase subunit III) (P-43)
P39180	6	AG43_ECOLI	flu	Antigen 43 (AG43) (Fluffing protein) [Cleaved into: Antigen 43 alpha chain; Antigen 43 beta chain]
P0A910	6	OMPA_ECOLI	ompA	Outer membrane protein A (Outer membrane protein II*)
P0A9Q7	6	ADHE_ECOLI	adhE	Aldehyde-alcohol dehydrogenase [Includes: Alcohol dehydrogenase (ADH) (EC 1.1.1.1); Acetaldehyde dehydrogenase [acetylating] (ACDH) (EC 1.2.1.10); Pyruvate-formate-lyase deactivase (PFL deactivase)]
P09373	6	PFLB_ECOLI	pflB	Formate acetyltransferase 1 (EC 2.3.1.54) (Pyruvate formate-lyase 1)
P0A6M8	6	EFG_ECOLI	fusA	Elongation factor G (EF-G)
P0AFG8	6	ODP1_ECOLI	aceE	Pyruvate dehydrogenase E1 component (PDH E1 component) (EC 1.2.4.1)
P0AC38	6	ASPA_ECOLI	aspA	Aspartate ammonia-lyase (Aspartase) (EC 4.3.1.1)
P0A9B2	6	G3P1_ECOLI	gapA	Glyceraldehyde-3-phosphate dehydrogenase A (GAPDH-A) (EC 1.2.1.12) (NAD-dependent glyceraldehyde-3-phosphate dehydrogenase)
P69910	6	DCEB_ECOLI	gadB	Glutamate decarboxylase beta (GAD-beta) (EC 4.1.1.15)
P0A917	6	OMPX_ECOLI	ompX	Outer membrane protein X
P62399	6	RL5_ECOLI	rplE	50S ribosomal protein L5 (Large ribosomal subunit protein uL5)
P0ABB4	6	ATPB_ECOLI	atpD	ATP synthase subunit beta (EC 3.6.3.14) (ATP synthase F1 sector subunit beta) (F-ATPase subunit beta)
P68066	6	GRCA_ECOLI	grcA	Autonomous glycyl radical cofactor
P02930	6	TOLC_ECOLI	tolC	Outer membrane protein TolC (Multidrug efflux pump subunit TolC) (Outer membrane factor TolC)
P06959	6	ODP2_ECOLI	aceF	Dihydrolipoyllysine-residue acetyltransferase component of pyruvate dehydrogenase complex (EC 2.3.1.12) (Dihydrolipoamide acetyltransferase component of pyruvate dehydrogenase complex) (E2)
P0ABB0	6	ATPA_ECOLI	atpA	ATP synthase subunit alpha (EC 3.6.3.14) (ATP synthase F1 sector subunit alpha) (F-ATPase subunit alpha)
P0A7V8	6	RS4_ECOLI	rpsD	30S ribosomal protein S4 (Small ribosomal subunit protein uS4)
P0A9P0	6	DLDH_ECOLI	lpdA	Dihydrolipoyl dehydrogenase (EC 1.8.1.4) (Dihydrolipoamide dehydrogenase) (E3 component of pyruvate and 2-oxoglutarate dehydrogenases complexes) (Glycine cleavage system L protein)
P63284	6	CLPB_ECOLI	clpB	Chaperone protein ClpB (Heat shock protein F84.1)
P0A7R1	6	RL9_ECOLI	rplI	50S ribosomal protein L9 (Large ribosomal subunit protein bL9)
P0ABT2	6	DPS_ECOLI	dps	DNA protection during starvation protein (EC 1.16.-.-)
P0A9M8	6	PTA_ECOLI	pta	Phosphate acetyltransferase (EC 2.3.1.8) (Phosphotransacetylase)
P0AG55	6	RL6_ECOLI	rplF	50S ribosomal protein L6 (Large ribosomal subunit protein uL6)
P02359	6	RS7_ECOLI	rpsG	30S ribosomal protein S7 (Small ribosomal subunit protein uS7)
P0A7W1	6	RS5_ECOLI	rpsE	30S ribosomal protein S5 (Small ribosomal subunit protein uS5)
P0A7V3	6	RS3_ECOLI	rpsC	30S ribosomal protein S3 (Small ribosomal subunit protein uS3)
P0A7K2	6	RL7_ECOLI	rplL	50S ribosomal protein L7/L12 (L8) (Large ribosomal subunit protein bL12)
P0A7L0	6	RL1_ECOLI	rplA	50S ribosomal protein L1 (Large ribosomal subunit protein uL1)
P61175	6	RL22_ECOLI	rplV	50S ribosomal protein L22 (Large ribosomal subunit protein uL22)
P0ABJ9	6	CYDA_ECOLI	cydA	Cytochrome bd-I ubiquinol oxidase subunit 1 (EC 1.10.3.14) (Cytochrome bd-I oxidase subunit I) (Cytochrome d ubiquinol oxidase subunit I)
P60723	6	RL4_ECOLI	rplD	50S ribosomal protein L4 (Large ribosomal subunit protein uL4)
P0A8N5	6	SYK2_ECOLI	lysU	Lysine--tRNA ligase, heat inducible (EC 6.1.1.6) (Lysyl-tRNA synthetase) (LysRS)
P0A7R5	6	RS10_ECOLI	rpsJ	30S ribosomal protein S10 (Small ribosomal subunit protein uS10)
P0A850	6	TIG_ECOLI	tig	Trigger factor (TF) (EC 5.2.1.8) (PPIase)
P60422	6	RL2_ECOLI	rplB	50S ribosomal protein L2 (Large ribosomal subunit protein uL2)
P02413	6	RL15_ECOLI	rplO	50S ribosomal protein L15 (Large ribosomal subunit protein uL15)
P00805	6	ASPG2_ECOLI	ansB	L-asparaginase 2 (EC 3.5.1.1) (L-asparaginase II) (L-ASNase II) (L-asparagine amidohydrolase II) (Colaspase)
P0A7J3	6	RL10_ECOLI	rplJ	50S ribosomal protein L10 (50S ribosomal protein L8) (Large ribosomal subunit protein uL10)
P0A7S9	6	RS13_ECOLI	rpsM	30S ribosomal protein S13 (Small ribosomal subunit protein uS13)
P0A6P1	6	EFTS_ECOLI	tsf	Elongation factor Ts (EF-Ts) (Bacteriophage Q beta RNA-directed RNA polymerase subunit IV)
P0A7G6	6	RECA_ECOLI	recA	Protein RecA (Recombinase A)
P00363	6	FRDA_ECOLI	frdA	Fumarate reductase flavoprotein subunit (EC 1.3.5.4)
P0A717	6	KPRS_ECOLI	prs	Ribose-phosphate pyrophosphokinase (RPPK) (EC 2.7.6.1) (5-phospho-D-ribosyl alpha-1-diphosphate) (Phosphoribosyl diphosphate synthase) (Phosphoribosyl pyrophosphate synthase) (P-Rib-PP synthase) (PRPP synthase) (PRPPase)
P0A7L3	6	RL20_ECOLI	rplT	50S ribosomal protein L20 (Large ribosomal subunit protein bL20)
P69797	6	PTNAB_ECOLI	manX	PTS system mannose-specific EIIAB component (EC 2.7.1.191) (EIIAB-Man) (EIII-Man) [Includes: Mannose-specific phosphotransferase enzyme IIA component (PTS system mannose-specific EIIA component); Mannose-specific phosphotransferase enzyme IIB component (PTS system mannose-specific EIIB component)]
P0ADY7	6	RL16_ECOLI	rplP	50S ribosomal protein L16 (Large ribosomal subunit protein uL16)
P60438	6	RL3_ECOLI	rplC	50S ribosomal protein L3 (Large ribosomal subunit protein uL3)
P0ADY3	6	RL14_ECOLI	rplN	50S ribosomal protein L14 (Large ribosomal subunit protein uL14)
P05055	6	PNP_ECOLI	pnp	Polyribonucleotide nucleotidyltransferase (EC 2.7.7.8) (Polynucleotide phosphorylase) (PNPase)
P0A7R9	6	RS11_ECOLI	rpsK	30S ribosomal protein S11 (Small ribosomal subunit protein uS11)
P0AG30	6	RHO_ECOLI	rho	Transcription termination factor Rho (EC 3.6.4.-) (ATP-dependent helicase Rho)
P0A9A6	6	FTSZ_ECOLI	ftsZ	Cell division protein FtsZ
P0A7X3	6	RS9_ECOLI	rpsI	30S ribosomal protein S9 (Small ribosomal subunit protein uS9)
P0A8L1	6	SYS_ECOLI	serS	Serine--tRNA ligase (EC 6.1.1.11) (Seryl-tRNA synthetase) (SerRS) (Seryl-tRNA(Ser/Sec) synthetase)
P0A905	6	SLYB_ECOLI	slyB	Outer membrane lipoprotein SlyB
P0AG44	6	RL17_ECOLI	rplQ	50S ribosomal protein L17 (Large ribosomal subunit protein bL17)
P0A705	6	IF2_ECOLI	infB	Translation initiation factor IF-2
P39177	6	USPG_ECOLI	uspG	Universal stress protein UP12 (Universal stress protein G)
P0A8N3	6	SYK1_ECOLI	lysS	Lysine--tRNA ligase (EC 6.1.1.6) (Lysyl-tRNA synthetase) (LysRS)
P0AD33	6	YFCZ_ECOLI	yfcZ	UPF0381 protein YfcZ
P0A6V1	6	GLGC_ECOLI	glgC	Glucose-1-phosphate adenylyltransferase (EC 2.7.7.27) (ADP-glucose pyrophosphorylase) (ADPGlc PPase) (ADP-glucose synthase)
P0A915	6	OMPW_ECOLI	ompW	Outer membrane protein W
P0ABK5	6	CYSK_ECOLI	cysK	Cysteine synthase A (CSase A) (EC 2.5.1.47) (O-acetylserine (thiol)-lyase A) (OAS-TL A) (O-acetylserine sulfhydrylase A) (S-carboxymethylcysteine synthase) (EC 4.5.1.5) (Sulfate starvation-induced protein 5) (SSI5)
P07017	6	MCP2_ECOLI	tar	Methyl-accepting chemotaxis protein II (MCP-II) (Aspartate chemoreceptor protein)
P69776	6	LPP_ECOLI	lpp	Major outer membrane prolipoprotein Lpp [Cleaved into: Major outer membrane lipoprotein Lpp (Braun lipoprotein) (Murein-lipoprotein)]
P0A796	6	PFKA_ECOLI	pfkA	ATP-dependent 6-phosphofructokinase isozyme 1 (ATP-PFK 1) (Phosphofructokinase 1) (EC 2.7.1.11) (6-phosphofructokinase isozyme I) (Phosphohexokinase 1)
P02942	6	MCP1_ECOLI	tsr	Methyl-accepting chemotaxis protein I (MCP-I) (Serine chemoreceptor protein)
P0A9M0	6	LON_ECOLI	lon	Lon protease (EC 3.4.21.53) (ATP-dependent protease La)
P0A6H5	6	HSLU_ECOLI	hslU	ATP-dependent protease ATPase subunit HslU (Heat shock protein HslU) (Unfoldase HslU)
P0A7W7	6	RS8_ECOLI	rpsH	30S ribosomal protein S8 (Small ribosomal subunit protein uS8)
P24182	6	ACCC_ECOLI	accC	Biotin carboxylase (EC 6.3.4.14) (Acetyl-CoA carboxylase subunit A) (ACC) (EC 6.4.1.2)
P0A9S1	6	FUCO_ECOLI	fucO	Lactaldehyde reductase (EC 1.1.1.77) (Propanediol oxidoreductase)
P0A912	6	PAL_ECOLI	pal	Peptidoglycan-associated lipoprotein
P0AC33	6	FUMA_ECOLI	fumA	Fumarate hydratase class I, aerobic (EC 4.2.1.2) (Fumarase A) (Oxaloacetate keto--enol-isomerase) (OAAKE isomerase) (Oxaloacetate tautomerase) (EC 5.3.2.2)
P0ACD8	6	MBHL_ECOLI	hyaB	Hydrogenase-1 large chain (HYD1) (EC 1.12.99.6) (Membrane-bound hydrogenase 1 large subunit) (NiFe hydrogenase)
P21420	5	NMPC_ECOLI	nmpC	Putative outer membrane porin protein NmpC
P0AG67	5	RS1_ECOLI	rpsA	30S ribosomal protein S1 (Bacteriophage Q beta RNA-directed RNA polymerase subunit I) (Small ribosomal subunit protein bS1)
P0A6P9	5	ENO_ECOLI	eno	Enolase (EC 4.2.1.11) (2-phospho-D-glycerate hydro-lyase) (2-phosphoglycerate dehydratase)
P0A6Y8	5	DNAK_ECOLI	dnaK	Chaperone protein DnaK (HSP70) (Heat shock 70 kDa protein) (Heat shock protein 70)
P0A799	5	PGK_ECOLI	pgk	Phosphoglycerate kinase (EC 2.7.2.3)
P37194	5	SLP_ECOLI	slp	Outer membrane protein slp
P0A7Z4	5	RPOA_ECOLI	rpoA	DNA-directed RNA polymerase subunit alpha (RNAP subunit alpha) (EC 2.7.7.6) (RNA polymerase subunit alpha) (Transcriptase subunit alpha)
P0A8V2	5	RPOB_ECOLI	rpoB	DNA-directed RNA polymerase subunit beta (RNAP subunit beta) (EC 2.7.7.6) (RNA polymerase subunit beta) (Transcriptase subunit beta)
P17169	5	GLMS_ECOLI	glmS	Glutamine--fructose-6-phosphate aminotransferase [isomerizing] (EC 2.6.1.16) (D-fructose-6-phosphate amidotransferase) (GFAT) (Glucosamine-6-phosphate synthase) (Hexosephosphate aminotransferase) (L-glutamine--D-fructose-6-phosphate amidotransferase)
P0A8T7	5	RPOC_ECOLI	rpoC	DNA-directed RNA polymerase subunit beta' (RNAP subunit beta') (EC 2.7.7.6) (RNA polymerase subunit beta') (Transcriptase subunit beta')
P0A7V0	5	RS2_ECOLI	rpsB	30S ribosomal protein S2 (Small ribosomal subunit protein uS2)
P0A7K6	5	RL19_ECOLI	rplS	50S ribosomal protein L19 (Large ribosomal subunit protein bL19)
P0AEZ3	5	MIND_ECOLI	minD	Septum site-determining protein MinD (Cell division inhibitor MinD)
P0A7D4	5	PURA_ECOLI	purA	Adenylosuccinate synthetase (AMPSase) (AdSS) (EC 6.3.4.4) (IMP--aspartate ligase)
P27302	5	TKT1_ECOLI	tktA	Transketolase 1 (TK 1) (EC 2.2.1.1)
P0A9X4	5	MREB_ECOLI	mreB	Rod shape-determining protein MreB
P0A858	5	TPIS_ECOLI	tpiA	Triosephosphate isomerase (TIM) (TPI) (EC 5.3.1.1) (Triose-phosphate isomerase)
P08839	5	PT1_ECOLI	ptsI	Phosphoenolpyruvate-protein phosphotransferase (EC 2.7.3.9) (Phosphotransferase system, enzyme I)
P61889	5	MDH_ECOLI	mdh	Malate dehydrogenase (EC 1.1.1.37)
P42632	5	TDCE_ECOLI	tdcE	PFL-like enzyme TdcE (Keto-acid formate acetyltransferase) (Keto-acid formate-lyase) (Ketobutyrate formate-lyase) (KFL) (EC 2.3.1.-) (Pyruvate formate-lyase) (PFL) (EC 2.3.1.54)
P13029	5	KATG_ECOLI	katG	Catalase-peroxidase (CP) (EC 1.11.1.21) (Hydroperoxidase I) (HPI) (Peroxidase/catalase)
P0ACF8	5	HNS_ECOLI	hns	DNA-binding protein H-NS (Heat-stable nucleoid-structuring protein) (Histone-like protein HLP-II) (Protein B1) (Protein H1)
P0A8M3	5	SYT_ECOLI	thrS	Threonine--tRNA ligase (EC 6.1.1.3) (Threonyl-tRNA synthetase) (ThrRS)
P0A7U3	5	RS19_ECOLI	rpsS	30S ribosomal protein S19 (Small ribosomal subunit protein uS19)
P0AA10	5	RL13_ECOLI	rplM	50S ribosomal protein L13 (Large ribosomal subunit protein uL13)
P0AD61	5	KPYK1_ECOLI	pykF	Pyruvate kinase I (EC 2.7.1.40) (PK-1)
P0AFG6	5	ODO2_ECOLI	sucB	Dihydrolipoyllysine-residue succinyltransferase component of 2-oxoglutarate dehydrogenase complex (EC 2.3.1.61) (2-oxoglutarate dehydrogenase complex component E2) (OGDC-E2) (Dihydrolipoamide succinyltransferase component of 2-oxoglutarate dehydrogenase complex)
P0AG48	5	RL21_ECOLI	rplU	50S ribosomal protein L21 (Large ribosomal subunit protein bL21)
P0A7M2	5	RL28_ECOLI	rpmB	50S ribosomal protein L28 (Large ribosomal subunit protein bL28)
P0A6F9	5	CH10_ECOLI	groS	10 kDa chaperonin (GroES protein) (Protein Cpn10)
P32132	5	TYPA_ECOLI	typA	GTP-binding protein TypA/BipA (Tyrosine phosphorylated protein A)
P0A9C5	5	GLN1B_ECOLI	glnA	Glutamine synthetase (GS) (EC 6.3.1.2) (Glutamate--ammonia ligase) (Glutamine synthetase I beta) (GSI beta)
P0A6Z3	5	HTPG_ECOLI	htpG	Chaperone protein HtpG (Heat shock protein C62.5) (Heat shock protein HtpG) (High temperature protein G)
P28629	5	ADIA_ECOLI	adiA	Biodegradative arginine decarboxylase (ADC) (EC 4.1.1.19)
P12758	5	UDP_ECOLI	udp	Uridine phosphorylase (UPase) (UrdPase) (EC 2.4.2.3)
P0A836	5	SUCC_ECOLI	sucC	Succinate--CoA ligase [ADP-forming] subunit beta (EC 6.2.1.5) (Succinyl-CoA synthetase subunit beta) (SCS-beta)
P0ADG7	5	IMDH_ECOLI	guaB	Inosine-5'-monophosphate dehydrogenase (IMP dehydrogenase) (IMPD) (IMPDH) (EC 1.1.1.205)
P0A9K9	5	SLYD_ECOLI	slyD	FKBP-type peptidyl-prolyl cis-trans isomerase SlyD (PPIase) (EC 5.2.1.8) (Histidine-rich protein) (Metallochaperone SlyD) (Rotamase) (Sensitivity to lysis protein D) (WHP)
P0A9D8	5	DAPD_ECOLI	dapD	2,3,4,5-tetrahydropyridine-2,6-dicarboxylate N-succinyltransferase (EC 2.3.1.117) (Tetrahydrodipicolinate N-succinyltransferase) (THDP succinyltransferase) (THP succinyltransferase) (Tetrahydropicolinate succinylase)
P0A7T7	5	RS18_ECOLI	rpsR	30S ribosomal protein S18 (Small ribosomal subunit protein bS18)
P21599	5	KPYK2_ECOLI	pykA	Pyruvate kinase II (EC 2.7.1.40) (PK-2)
P76558	5	MAO2_ECOLI	maeB	NADP-dependent malic enzyme (NADP-ME) (EC 1.1.1.40)
P0ADZ7	5	YAJC_ECOLI	yajC	Sec translocon accessory complex subunit YajC
P0ABC3	5	HFLC_ECOLI	hflC	Modulator of FtsH protease HflC
P0A6F3	5	GLPK_ECOLI	glpK	Glycerol kinase (EC 2.7.1.30) (ATP:glycerol 3-phosphotransferase) (Glycerokinase) (GK)
P0A903	5	BAMC_ECOLI	bamC	Outer membrane protein assembly factor BamC
P76506	5	MLAA_ECOLI	mlaA	Probable phospholipid-binding lipoprotein MlaA
P0AEK4	5	FABI_ECOLI	fabI	Enoyl-[acyl-carrier-protein] reductase [NADH] FabI (ENR) (EC 1.3.1.9) (NADH-dependent enoyl-ACP reductase)
P75818	5	YBJP_ECOLI	ybjP	Uncharacterized lipoprotein YbjP
P0A8M0	5	SYN_ECOLI	asnS	Asparagine--tRNA ligase (EC 6.1.1.22) (Asparaginyl-tRNA synthetase) (AsnRS)
P0ACJ8	5	CRP_ECOLI	crp	cAMP-activated global transcriptional regulator CRP (Catabolite activator protein) (CAP) (Catabolite gene activator) (cAMP receptor protein) (CRP) (cAMP regulatory protein)
P15288	5	PEPD_ECOLI	pepD	Cytosol non-specific dipeptidase (EC 3.4.13.18) (Aminoacyl-histidine dipeptidase) (Beta-alanyl-histidine dipeptidase) (Carnosinase) (Cysteinylglycinase) (Peptidase D) (Xaa-His dipeptidase) (X-His dipeptidase)
P14407	5	FUMB_ECOLI	fumB	Fumarate hydratase class I, anaerobic (EC 4.2.1.2) (D-tartrate dehydratase) (EC 4.2.1.81) (Fumarase B)
P00579	5	RPOD_ECOLI	rpoD	RNA polymerase sigma factor RpoD (Sigma-70)
P07395	5	SYFB_ECOLI	pheT	Phenylalanine--tRNA ligase beta subunit (EC 6.1.1.20) (Phenylalanyl-tRNA synthetase beta subunit) (PheRS)
P33599	5	NUOCD_ECOLI	nuoC	NADH-quinone oxidoreductase subunit C/D (EC 1.6.5.11) (NADH dehydrogenase I subunit C/D) (NDH-1 subunit C/D) (NUO3/NUO4)
P0ACE0	5	MBHM_ECOLI	hybC	Hydrogenase-2 large chain (HYD2) (EC 1.12.99.6) (Membrane-bound hydrogenase 2 large subunit) (NiFe hydrogenase)
P10408	5	SECA_ECOLI	secA	Protein translocase subunit SecA
P16659	5	SYP_ECOLI	proS	Proline--tRNA ligase (EC 6.1.1.15) (Global RNA synthesis factor) (Prolyl-tRNA synthetase) (ProRS)
P0AGE9	5	SUCD_ECOLI	sucD	Succinate--CoA ligase [ADP-forming] subunit alpha (EC 6.2.1.5) (Succinyl-CoA synthetase subunit alpha) (SCS-alpha)
P37440	5	UCPA_ECOLI	ucpA	Oxidoreductase UcpA (EC 1.-.-.-)
P13979	5	TRAT1_ECOLI	traT	TraT complement resistance protein
P37665	5	YIAD_ECOLI	yiaD	Probable lipoprotein YiaD
P0ABA6	5	ATPG_ECOLI	atpG	ATP synthase gamma chain (ATP synthase F1 sector gamma subunit) (F-ATPase gamma subunit)
P21513	5	RNE_ECOLI	rne	Ribonuclease E (RNase E) (EC 3.1.26.12)
P09152	5	NARG_ECOLI	narG	Respiratory nitrate reductase 1 alpha chain (EC 1.7.99.4) (Nitrate reductase A subunit alpha) (Quinol-nitrate oxidoreductase subunit alpha)
P0ABH7	5	CISY_ECOLI	gltA	Citrate synthase (EC 2.3.3.16)
P68767	5	AMPA_ECOLI	pepA	Cytosol aminopeptidase (EC 3.4.11.1) (Aminopeptidase A/I) (Leucine aminopeptidase) (LAP) (EC 3.4.11.10) (Leucyl aminopeptidase)
P0AGD7	5	SRP54_ECOLI	ffh	Signal recognition particle protein (Fifty-four homolog) (Ffh) (p48)
P0AE06	5	ACRA_ECOLI	acrA	Multidrug efflux pump subunit AcrA (AcrAB-TolC multidrug efflux pump subunit AcrA) (Acridine resistance protein A)
P45577	5	PROQ_ECOLI	proQ	RNA chaperone ProQ
P21507	5	SRMB_ECOLI	srmB	ATP-dependent RNA helicase SrmB (EC 3.6.4.13)
P31120	5	GLMM_ECOLI	glmM	Phosphoglucosamine mutase (EC 5.4.2.10)
P0AC53	5	G6PD_ECOLI	zwf	Glucose-6-phosphate 1-dehydrogenase (G6PD) (EC 1.1.1.49) [Cleaved into: Extracellular death factor (EDF)]
P0A794	5	PDXJ_ECOLI	pdxJ	Pyridoxine 5'-phosphate synthase (PNP synthase) (EC 2.6.99.2)
P60716	5	LIPA_ECOLI	lipA	Lipoyl synthase (EC 2.8.1.8) (Lip-syn) (LS) (Lipoate synthase) (Lipoic acid synthase) (Sulfur insertion protein LipA)
P0A6U8	5	GLGA_ECOLI	glgA	Glycogen synthase (EC 2.4.1.21) (Starch [bacterial glycogen] synthase)
P11349	5	NARH_ECOLI	narH	Respiratory nitrate reductase 1 beta chain (EC 1.7.99.4) (Nitrate reductase A subunit beta) (Quinol-nitrate oxidoreductase subunit beta)
P22523	5	MUKB_ECOLI	mukB	Chromosome partition protein MukB (Structural maintenance of chromosome-related protein)
P76658	5	HLDE_ECOLI	hldE	Bifunctional protein HldE [Includes: D-beta-D-heptose 7-phosphate kinase (EC 2.7.1.167) (D-beta-D-heptose 7-phosphotransferase) (D-glycero-beta-D-manno-heptose-7-phosphate kinase); D-beta-D-heptose 1-phosphate adenylyltransferase (EC 2.7.7.70) (D-glycero-beta-D-manno-heptose 1-phosphate adenylyltransferase)]
P0AG90	5	SECD_ECOLI	secD	Protein translocase subunit SecD (Sec translocon accessory complex subunit SecD)
P76440	5	PRET_ECOLI	preT	NAD-dependent dihydropyrimidine dehydrogenase subunit PreT (DPD) (EC 1.3.1.1) (Dihydrothymine dehydrogenase) (Dihydrouracil dehydrogenase)
P06996	4	OMPC_ECOLI	ompC	Outer membrane protein C (Outer membrane protein 1B) (Porin OmpC)
P02931	4	OMPF_ECOLI	ompF	Outer membrane protein F (Outer membrane protein 1A) (Outer membrane protein B) (Outer membrane protein IA) (Porin OmpF)
P0A7U7	4	RS20_ECOLI	rpsT	30S ribosomal protein S20 (Small ribosomal subunit protein bS20)
P0A870	4	TALB_ECOLI	talB	Transaldolase B (EC 2.2.1.2)
P37903	4	USPF_ECOLI	uspF	Universal stress protein F
P0AB71	4	ALF_ECOLI	fbaA	Fructose-bisphosphate aldolase class 2 (FBP aldolase) (FBPA) (EC 4.1.2.13) (Fructose-1,6-bisphosphate aldolase) (Fructose-bisphosphate aldolase class II)
P0A6A3	4	ACKA_ECOLI	ackA	Acetate kinase (EC 2.7.2.1) (Acetokinase)
P0A7J7	4	RL11_ECOLI	rplK	50S ribosomal protein L11 (Large ribosomal subunit protein uL11)
P23538	4	PPSA_ECOLI	ppsA	Phosphoenolpyruvate synthase (PEP synthase) (EC 2.7.9.2) (Pyruvate, water dikinase)
P0AFG3	4	ODO1_ECOLI	sucA	2-oxoglutarate dehydrogenase E1 component (EC 1.2.4.2) (Alpha-ketoglutarate dehydrogenase)
P0A7T3	4	RS16_ECOLI	rpsP	30S ribosomal protein S16 (Small ribosomal subunit protein bS16)
P60624	4	RL24_ECOLI	rplX	50S ribosomal protein L24 (Large ribosomal subunit protein uL24)
P0A817	4	METK_ECOLI	metK	S-adenosylmethionine synthase (AdoMet synthase) (EC 2.5.1.6) (MAT) (Methionine adenosyltransferase)
P0AEU7	4	SKP_ECOLI	skp	Chaperone protein Skp (DNA-binding 17 kDa protein) (Histone-like protein HLP-1) (Seventeen kilodalton protein)
P61714	4	RISB_ECOLI	ribE	6,7-dimethyl-8-ribityllumazine synthase (DMRL synthase) (LS) (Lumazine synthase) (EC 2.5.1.78)
P0ABA0	4	ATPF_ECOLI	atpF	ATP synthase subunit b (ATP synthase F(0) sector subunit b) (ATPase subunit I) (F-type ATPase subunit b) (F-ATPase subunit b)
P00864	4	CAPP_ECOLI	ppc	Phosphoenolpyruvate carboxylase (PEPC) (PEPCase) (EC 4.1.1.31)
P68679	4	RS21_ECOLI	rpsU	30S ribosomal protein S21 (Small ribosomal subunit protein bS21)
P06129	4	BTUB_ECOLI	btuB	Vitamin B12 transporter BtuB (Cobalamin receptor) (Outer membrane cobalamin translocator)
P77774	4	BAMB_ECOLI	bamB	Outer membrane protein assembly factor BamB
P0A9S5	4	GLDA_ECOLI	gldA	Glycerol dehydrogenase (GDH) (GLDH) (EC 1.1.1.6)
P69786	4	PTGCB_ECOLI	ptsG	PTS system glucose-specific EIICB component (EIICB-Glc) (EII-Glc) [Includes: Glucose permease IIC component (PTS system glucose-specific EIIC component); Glucose-specific phosphotransferase enzyme IIB component (EC 2.7.1.199) (PTS system glucose-specific EIIB component)]
P21889	4	SYD_ECOLI	aspS	Aspartate--tRNA ligase (EC 6.1.1.12) (Aspartyl-tRNA synthetase) (AspRS)
P00961	4	SYGB_ECOLI	glyS	Glycine--tRNA ligase beta subunit (EC 6.1.1.14) (Glycyl-tRNA synthetase beta subunit) (GlyRS)
P0AAI3	4	FTSH_ECOLI	ftsH	ATP-dependent zinc metalloprotease FtsH (EC 3.4.24.-) (Cell division protease FtsH)
P0AES6	4	GYRB_ECOLI	gyrB	DNA gyrase subunit B (EC 5.99.1.3) (Type IIA topoisomerase subunit GyrB)
P77739	4	YNIA_ECOLI	yniA	Putative kinase YniA
P67910	4	HLDD_ECOLI	hldD	ADP-L-glycero-D-manno-heptose-6-epimerase (EC 5.1.3.20) (ADP-L-glycero-beta-D-manno-heptose-6-epimerase) (ADP-glyceromanno-heptose 6-epimerase) (ADP-hep 6-epimerase) (AGME)
P0AC41	4	SDHA_ECOLI	sdhA	Succinate dehydrogenase flavoprotein subunit (EC 1.3.5.1)
P0A998	4	FTNA_ECOLI	ftnA	Bacterial non-heme ferritin (EC 1.16.3.2) (Ferritin-1)
P0A940	4	BAMA_ECOLI	bamA	Outer membrane protein assembly factor BamA (Omp85)
P31554	4	LPTD_ECOLI	lptD	LPS-assembly protein LptD (Organic solvent tolerance protein)
P0A932	4	GFCE_ECOLI	gfcE	Putative polysaccharide export protein GfcE (Group 4 capsule protein E homolog)
P0A927	4	TSX_ECOLI	tsx	Nucleoside-specific channel-forming protein Tsx
P0AC02	4	BAMD_ECOLI	bamD	Outer membrane protein assembly factor BamD
P00350	4	6PGD_ECOLI	gnd	6-phosphogluconate dehydrogenase, decarboxylating (EC 1.1.1.44)
P0A6T1	4	G6PI_ECOLI	pgi	Glucose-6-phosphate isomerase (GPI) (EC 5.3.1.9) (Phosphoglucose isomerase) (PGI) (Phosphohexose isomerase) (PHI)
P28903	4	NRDD_ECOLI	nrdD	Anaerobic ribonucleoside-triphosphate reductase (EC 1.1.98.6) (Class III ribonucleoside-triphosphate reductase)
P00509	4	AAT_ECOLI	aspC	Aspartate aminotransferase (AspAT) (EC 2.6.1.1) (Transaminase A)
P0A6B7	4	ISCS_ECOLI	iscS	Cysteine desulfurase IscS (EC 2.8.1.7) (NifS protein homolog) (ThiI transpersulfidase) (TusA transpersulfidase)
P36938	4	PGM_ECOLI	pgm	Phosphoglucomutase (PGM) (EC 5.4.2.2) (Glucose phosphomutase)
P0A715	4	KDSA_ECOLI	kdsA	2-dehydro-3-deoxyphosphooctonate aldolase (EC 2.5.1.55) (3-deoxy-D-manno-octulosonic acid 8-phosphate synthase) (KDO-8-phosphate synthase) (KDO 8-P synthase) (KDOPS) (Phospho-2-dehydro-3-deoxyoctonate aldolase)
P0ABH0	4	FTSA_ECOLI	ftsA	Cell division protein FtsA
P07363	4	CHEA_ECOLI	cheA	Chemotaxis protein CheA (EC 2.7.13.3)
P0ABC7	4	HFLK_ECOLI	hflK	Modulator of FtsH protease HflK
P31979	4	NUOF_ECOLI	nuoF	NADH-quinone oxidoreductase subunit F (EC 1.6.5.11) (NADH dehydrogenase I subunit F) (NDH-1 subunit F) (NUO6)
P0ABU2	4	YCHF_ECOLI	ychF	Ribosome-binding ATPase YchF
P0ABP8	4	DEOD_ECOLI	deoD	Purine nucleoside phosphorylase DeoD-type (PNP) (EC 2.4.2.1) (Inosine phosphorylase)
P0AC47	4	FRDB_ECOLI	frdB	Fumarate reductase iron-sulfur subunit (EC 1.3.5.1)
P0A6K6	4	DEOB_ECOLI	deoB	Phosphopentomutase (EC 5.4.2.7) (Phosphodeoxyribomutase)
P0AES4	4	GYRA_ECOLI	gyrA	DNA gyrase subunit A (EC 5.99.1.3)
P00957	4	SYA_ECOLI	alaS	Alanine--tRNA ligase (EC 6.1.1.7) (Alanyl-tRNA synthetase) (AlaRS)
P0ABH9	4	CLPA_ECOLI	clpA	ATP-dependent Clp protease ATP-binding subunit ClpA
P08660	4	AK3_ECOLI	lysC	Lysine-sensitive aspartokinase 3 (EC 2.7.2.4) (Aspartate kinase III) (AKIII) (Lysine-sensitive aspartokinase III)
P0ADA5	4	YAJG_ECOLI	yajG	Uncharacterized lipoprotein YajG
P0A6H1	4	CLPX_ECOLI	clpX	ATP-dependent Clp protease ATP-binding subunit ClpX (ATP-dependent unfoldase ClpX)
P0A6Q6	4	FABZ_ECOLI	fabZ	3-hydroxyacyl-[acyl-carrier-protein] dehydratase FabZ (EC 4.2.1.59) ((3R)-hydroxymyristoyl-[acyl-carrier-protein] dehydratase) ((3R)-hydroxymyristoyl-ACP dehydrase) (17 kDa actomyosin component) (Beta-hydroxyacyl-ACP dehydratase)
P0AA53	4	QMCA_ECOLI	qmcA	Protein QmcA
P0ABD5	4	ACCA_ECOLI	accA	Acetyl-coenzyme A carboxylase carboxyl transferase subunit alpha (ACCase subunit alpha) (Acetyl-CoA carboxylase carboxyltransferase subunit alpha) (EC 6.4.1.2)
P0AB89	4	PUR8_ECOLI	purB	Adenylosuccinate lyase (ASL) (EC 4.3.2.2) (Adenylosuccinase) (ASase)
P0AGJ9	4	SYY_ECOLI	tyrS	Tyrosine--tRNA ligase (EC 6.1.1.1) (Tyrosyl-tRNA synthetase) (TyrRS)
P0A7E9	4	PYRH_ECOLI	pyrH	Uridylate kinase (UK) (EC 2.7.4.22) (Uridine monophosphate kinase) (UMP kinase) (UMPK)
P21499	4	RNR_ECOLI	rnr	Ribonuclease R (RNase R) (EC 3.1.13.1) (Protein VacB)
P08312	4	SYFA_ECOLI	pheS	Phenylalanine--tRNA ligase alpha subunit (EC 6.1.1.20) (Phenylalanyl-tRNA synthetase alpha subunit) (PheRS)
P04079	4	GUAA_ECOLI	guaA	GMP synthase [glutamine-hydrolyzing] (EC 6.3.5.2) (GMP synthetase) (GMPS) (Glutamine amidotransferase)
P0AAB6	4	GALF_ECOLI	galF	UTP--glucose-1-phosphate uridylyltransferase (EC 2.7.7.9) (Alpha-D-glucosyl-1-phosphate uridylyltransferase) (UDP-glucose pyrophosphorylase) (UDPGP) (Uridine diphosphoglucose pyrophosphorylase)
P52643	4	LDHD_ECOLI	ldhA	D-lactate dehydrogenase (D-LDH) (EC 1.1.1.28) (Fermentative lactate dehydrogenase)
P0AFB1	4	NLPI_ECOLI	nlpI	Lipoprotein NlpI
P0AEW9	4	K1PF_ECOLI	fruK	1-phosphofructokinase (EC 2.7.1.56) (Fructose 1-phosphate kinase)
P0ADC1	4	LPTE_ECOLI	lptE	LPS-assembly lipoprotein LptE (Rare lipoprotein B)
P69741	4	MBHT_ECOLI	hybO	Hydrogenase-2 small chain (HYD2) (EC 1.12.99.6) (Membrane-bound hydrogenase 2 small subunit) (NiFe hydrogenase)
P00963	4	ASNA_ECOLI	asnA	Aspartate--ammonia ligase (EC 6.3.1.1) (Asparagine synthetase A)
P0AB67	4	PNTB_ECOLI	pntB	NAD(P) transhydrogenase subunit beta (EC 1.6.1.2) (Nicotinamide nucleotide transhydrogenase subunit beta) (Pyridine nucleotide transhydrogenase subunit beta)
P33195	4	GCSP_ECOLI	gcvP	Glycine dehydrogenase (decarboxylating) (EC 1.4.4.2) (Glycine cleavage system P-protein) (Glycine decarboxylase) (Glycine dehydrogenase (aminomethyl-transferring))
P60785	4	LEPA_ECOLI	lepA	Elongation factor 4 (EF-4) (EC 3.6.5.n1) (Ribosomal back-translocase LepA)
P37349	4	DHAM_ECOLI	dhaM	Protein-lysine deacetylase (EC 3.5.1.-) (Dihydroxyacetone kinase subunit M) (Lysine deacetylase) (KDAC) (PEP-dependent dihydroxyacetone kinase, phosphoryl donor subunit DhaM)
P62620	4	ISPG_ECOLI	ispG	4-hydroxy-3-methylbut-2-en-1-yl diphosphate synthase (flavodoxin) (EC 1.17.7.3) (1-hydroxy-2-methyl-2-(E)-butenyl 4-diphosphate synthase) (Protein GcpE) (Protein E)
P0A9Q5	4	ACCD_ECOLI	accD	Acetyl-coenzyme A carboxylase carboxyl transferase subunit beta (ACCase subunit beta) (Acetyl-CoA carboxylase carboxyltransferase subunit beta) (EC 6.4.1.2)
P31224	4	ACRB_ECOLI	acrB	Multidrug efflux pump subunit AcrB (AcrAB-TolC multidrug efflux pump subunit AcrB) (Acridine resistance protein B)
P0A6L2	4	DAPA_ECOLI	dapA	4-hydroxy-tetrahydrodipicolinate synthase (HTPA synthase) (EC 4.3.3.7)
P0AAJ8	4	HYBA_ECOLI	hybA	Hydrogenase-2 operon protein HybA
P0A7A7	4	PLSB_ECOLI	plsB	Glycerol-3-phosphate acyltransferase (GPAT) (EC 2.3.1.15)
P0A8A4	4	PSRP_ECOLI	ppsR	Phosphoenolpyruvate synthase regulatory protein (PEP synthase regulatory protein) (PSRP) (EC 2.7.11.33) (EC 2.7.4.28) (Pyruvate, water dikinase regulatory protein)
P18775	4	DMSA_ECOLI	dmsA	Dimethyl sulfoxide reductase DmsA (DMSO reductase) (DMSOR) (Me2SO reductase) (EC 1.8.5.3)
P08201	4	NIRB_ECOLI	nirB	Nitrite reductase (NADH) large subunit (EC 1.7.1.15)
P00393	4	DHNA_ECOLI	ndh	NADH dehydrogenase (EC 1.6.99.3)
P0ACP1	4	CRA_ECOLI	cra	Catabolite repressor/activator (Fructose repressor)
P36659	4	CBPA_ECOLI	cbpA	Curved DNA-binding protein
P37637	4	MDTF_ECOLI	mdtF	Multidrug resistance protein MdtF
P45464	4	LPOA_ECOLI	lpoA	Penicillin-binding protein activator LpoA (PBP activator LpoA) (Lipoprotein activator of PBP from the outer membrane A)
P16456	4	SELD_ECOLI	selD	Selenide, water dikinase (EC 2.7.9.3) (Selenium donor protein) (Selenophosphate synthase)
P0A786	4	PYRB_ECOLI	pyrB	Aspartate carbamoyltransferase catalytic subunit (EC 2.1.3.2) (Aspartate transcarbamylase) (ATCase)
P0ADS6	4	YGGE_ECOLI	yggE	Uncharacterized protein YggE
P60651	4	SPEB_ECOLI	speB	Agmatinase (EC 3.5.3.11) (Agmatine ureohydrolase) (AUH)
P0ADR8	4	PPNN_ECOLI	ppnN	Pyrimidine/purine nucleotide 5'-monophosphate nucleosidase (EC 3.2.2.-) (EC 3.2.2.10) (AMP nucleosidase) (EC 3.2.2.4) (CMP nucleosidase) (GMP nucleosidase) (IMP nucleosidase) (UMP nucleosidase) (dTMP nucleosidase)
P07813	4	SYL_ECOLI	leuS	Leucine--tRNA ligase (EC 6.1.1.4) (Leucyl-tRNA synthetase) (LeuRS)
P0ABU0	4	MENB_ECOLI	menB	1,4-dihydroxy-2-naphthoyl-CoA synthase (DHNA-CoA synthase) (EC 4.1.3.36)
P30850	4	RNB_ECOLI	rnb	Exoribonuclease 2 (EC 3.1.13.1) (Exoribonuclease II) (RNase II) (Ribonuclease II)
P0A6P5	4	DER_ECOLI	der	GTPase Der (Double era-like domain protein) (GTP-binding protein EngA)
P60240	4	RAPA_ECOLI	rapA	RNA polymerase-associated protein RapA (EC 3.6.4.-) (ATP-dependent helicase HepA)
P0AFD6	4	NUOI_ECOLI	nuoI	NADH-quinone oxidoreductase subunit I (EC 1.6.5.11) (NADH dehydrogenase I subunit I) (NDH-1 subunit I) (NUO9)
P24183	4	FDNG_ECOLI	fdnG	Formate dehydrogenase, nitrate-inducible, major subunit (EC 1.17.5.3) (Anaerobic formate dehydrogenase major subunit) (Formate dehydrogenase-N subunit alpha) (FDH-N subunit alpha)
P00582	4	DPO1_ECOLI	polA	DNA polymerase I (POL I) (EC 2.7.7.7)
P0AAJ5	4	FDOH_ECOLI	fdoH	Formate dehydrogenase-O iron-sulfur subunit (Aerobic formate dehydrogenase iron-sulfur subunit) (FDH-Z subunit beta) (Formate dehydrogenase-O subunit beta)
P00959	4	SYM_ECOLI	metG	Methionine--tRNA ligase (EC 6.1.1.10) (Methionyl-tRNA synthetase) (MetRS)
P25524	4	CODA_ECOLI	codA	Cytosine deaminase (CD) (CDA) (CDase) (EC 3.5.4.1) (Cytosine aminohydrolase) (Isoguanine deaminase) (EC 3.5.4.-)
P00968	4	CARB_ECOLI	carB	Carbamoyl-phosphate synthase large chain (EC 6.3.5.5) (Carbamoyl-phosphate synthetase ammonia chain)
P31057	4	PANB_ECOLI	panB	3-methyl-2-oxobutanoate hydroxymethyltransferase (EC 2.1.2.11) (Ketopantoate hydroxymethyltransferase) (KPHMT)
P0A6E9	4	BIOD2_ECOLI	bioD2	ATP-dependent dethiobiotin synthetase BioD 2 (EC 6.3.3.3) (DTB synthetase 2) (DTBS 2) (Dethiobiotin synthase 2)
P0A894	4	RAPZ_ECOLI	rapZ	RNase adapter protein RapZ
P60757	4	HIS1_ECOLI	hisG	ATP phosphoribosyltransferase (ATP-PRT) (ATP-PRTase) (EC 2.4.2.17)
P76536	4	YFEX_ECOLI	yfeX	Probable deferrochelatase/peroxidase YfeX (EC 1.11.1.-)
P03004	4	DNAA_ECOLI	dnaA	Chromosomal replication initiator protein DnaA
P23909	4	MUTS_ECOLI	mutS	DNA mismatch repair protein MutS
P0AFC3	4	NUOA_ECOLI	nuoA	NADH-quinone oxidoreductase subunit A (EC 1.6.5.11) (NADH dehydrogenase I subunit A) (NDH-1 subunit A) (NUO1)
P0CI31	3	HCAB_ECOLI	hcaB	3-phenylpropionate-dihydrodiol/cinnamic acid-dihydrodiol dehydrogenase (EC 1.3.1.87) (2,3-dihydroxy-2,3-dihydrophenylpropionate dehydrogenase) (3-(cis-5,6-dihydroxycyclohexa-1,3-dien-1-yl)propanoate dehydrogenase) (CI-dihydrodiol dehydrogenase) (Cis-3-(2-carboxyethenyl)-3,5-cyclohexadiene-1,2-diol dehydrogenase) (Cis-3-(2-carboxyethyl)-3,5-cyclohexadiene-1,2-diol dehydrogenase) (PP-dihydrodiol de…
P0ACF0	3	DBHA_ECOLI	hupA	DNA-binding protein HU-alpha (HU-2) (NS2)
P68919	3	RL25_ECOLI	rplY	50S ribosomal protein L25 (Large ribosomal subunit protein bL25)
P0A853	3	TNAA_ECOLI	tnaA	Tryptophanase (EC 4.1.99.1) (L-tryptophan indole-lyase) (TNase)
P0ABQ0	3	COABC_ECOLI	coaBC	Coenzyme A biosynthesis bifunctional protein CoaBC (DNA/pantothenate metabolism flavoprotein) [Includes: Phosphopantothenoylcysteine decarboxylase (PPCDC) (EC 4.1.1.36) (CoaC); Phosphopantothenate--cysteine ligase (EC 6.3.2.5) (CoaB) (PPC synthetase) (PPCS) (Phosphopantothenoylcysteine synthase)]
P0A862	3	TPX_ECOLI	tpx	Thiol peroxidase (Tpx) (EC 1.11.1.15) (Peroxiredoxin tpx) (Prx) (Scavengase p20) (Thioredoxin peroxidase)
P0A921	3	PA1_ECOLI	pldA	Phospholipase A1 (EC 3.1.1.32) (EC 3.1.1.4) (Detergent-resistant phospholipase A) (DR-phospholipase A) (Outer membrane phospholipase A) (OM PLA) (OMPLA) (Phosphatidylcholine 1-acylhydrolase)
P0A9T0	3	SERA_ECOLI	serA	D-3-phosphoglycerate dehydrogenase (PGDH) (EC 1.1.1.95) (2-oxoglutarate reductase) (EC 1.1.1.399)
P0ADA3	3	NLPD_ECOLI	nlpD	Murein hydrolase activator NlpD
P21829	3	YBHA_ECOLI	ybhA	Pyridoxal phosphate phosphatase YbhA (PLP phosphatase) (EC 3.1.3.74)
P46130	3	YBHC_ECOLI	ybhC	Putative acyl-CoA thioester hydrolase YbhC (EC 3.1.2.-)
P04825	3	AMPN_ECOLI	pepN	Aminopeptidase N (EC 3.4.11.2) (Alpha-aminoacylpeptide hydrolase)
P37744	3	RMLA1_ECOLI	rfbA	Glucose-1-phosphate thymidylyltransferase 1 (G1P-TT 1) (EC 2.7.7.24) (dTDP-glucose pyrophosphorylase 1) (dTDP-glucose synthase 1)
P17846	3	CYSI_ECOLI	cysI	Sulfite reductase [NADPH] hemoprotein beta-component (SiR-HP) (SiRHP) (EC 1.8.1.2)
P0AG59	3	RS14_ECOLI	rpsN	30S ribosomal protein S14 (Small ribosomal subunit protein uS14)
P0A6V8	3	GLK_ECOLI	glk	Glucokinase (EC 2.7.1.2) (Glucose kinase)
P37760	3	RMLD_ECOLI	rfbD	dTDP-4-dehydrorhamnose reductase (EC 1.1.1.133) (dTDP-4-keto-L-rhamnose reductase) (dTDP-6-deoxy-L-lyxo-4-hexulose reductase) (dTDP-6-deoxy-L-mannose dehydrogenase) (dTDP-L-rhamnose synthase)
P00547	3	KHSE_ECOLI	thrB	Homoserine kinase (HK) (HSK) (EC 2.7.1.39)
P0AFB8	3	NTRC_ECOLI	glnG	Nitrogen regulation protein NR(I)
P39199	3	PRMB_ECOLI	prmB	50S ribosomal protein L3 glutamine methyltransferase (L3 MTase) (EC 2.1.1.298) (N5-glutamine methyltransferase PrmB)
P25516	3	ACNA_ECOLI	acnA	Aconitate hydratase A (ACN) (Aconitase) (EC 4.2.1.3) (Iron-responsive protein-like) (IRP-like) (RNA-binding protein) (Stationary phase enzyme)
P0AE08	3	AHPC_ECOLI	ahpC	Alkyl hydroperoxide reductase C (EC 1.11.1.15) (Alkyl hydroperoxide reductase protein C22) (Peroxiredoxin) (SCRP-23) (Sulfate starvation-induced protein 8) (SSI8) (Thioredoxin peroxidase)
P0AGF6	3	TDCB_ECOLI	tdcB	L-threonine dehydratase catabolic TdcB (EC 4.3.1.19) (L-serine dehydratase) (EC 4.3.1.17) (Threonine deaminase)
P13445	3	RPOS_ECOLI	rpoS	RNA polymerase sigma factor RpoS (Sigma S) (Sigma-38)
P02358	3	RS6_ECOLI	rpsF	30S ribosomal protein S6 (Small ribosomal subunit protein bS6) [Cleaved into: 30S ribosomal protein S6, fully modified isoform; 30S ribosomal protein S6, non-modified isoform]
P0A8G6	3	NQOR_ECOLI	wrbA	NAD(P)H dehydrogenase (quinone) (EC 1.6.5.2) (Flavoprotein WrbA) (NAD(P)H:quinone oxidoreductase) (NQO)
P0AG63	3	RS17_ECOLI	rpsQ	30S ribosomal protein S17 (Small ribosomal subunit protein uS17)
P0A8E1	3	YCFP_ECOLI	ycfP	UPF0227 protein YcfP
P0A7M9	3	RL31_ECOLI	rpmE	50S ribosomal protein L31 (Large ribosomal subunit protein bL31-A)
P08200	3	IDH_ECOLI	icd	Isocitrate dehydrogenase [NADP] (IDH) (EC 1.1.1.42) (IDP) (NADP(+)-specific ICDH) (Oxalosuccinate decarboxylase)
P0A7S3	3	RS12_ECOLI	rpsL	30S ribosomal protein S12 (Small ribosomal subunit protein uS12)
P0A7M6	3	RL29_ECOLI	rpmC	50S ribosomal protein L29 (Large ribosomal subunit protein uL29)
P0A7E5	3	PYRG_ECOLI	pyrG	CTP synthase (EC 6.3.4.2) (Cytidine 5'-triphosphate synthase) (Cytidine triphosphate synthetase) (CTP synthetase) (CTPS) (UTP--ammonia ligase)
P0AAC0	3	USPE_ECOLI	uspE	Universal stress protein E
P0AFG0	3	NUSG_ECOLI	nusG	Transcription termination/antitermination protein NusG
P0A707	3	IF3_ECOLI	infC	Translation initiation factor IF-3 [Cleaved into: Translation initiation factor IF-3, N-terminally processed; Translation initiation factor IF-3S]
P0A7A9	3	IPYR_ECOLI	ppa	Inorganic pyrophosphatase (EC 3.6.1.1) (Pyrophosphate phospho-hydrolase) (PPase)
P0AGE6	3	CHRR_ECOLI	chrR	Quinone reductase (EC 1.6.5.2) (Chromate reductase) (CHRR) (EC 1.6.-.-) (NAD(P)H dehydrogenase (quinone))
P0AEK2	3	FABG_ECOLI	fabG	3-oxoacyl-[acyl-carrier-protein] reductase FabG (EC 1.1.1.100) (3-ketoacyl-acyl carrier protein reductase) (Beta-Ketoacyl-acyl carrier protein reductase) (Beta-ketoacyl-ACP reductase)
P0ABA4	3	ATPD_ECOLI	atpH	ATP synthase subunit delta (ATP synthase F(1) sector subunit delta) (F-type ATPase subunit delta) (F-ATPase subunit delta)
P0AGE0	3	SSB_ECOLI	ssb	Single-stranded DNA-binding protein (SSB) (Helix-destabilizing protein)
P0A9Q1	3	ARCA_ECOLI	arcA	Aerobic respiration control protein ArcA (Dye resistance protein)
P17952	3	MURC_ECOLI	murC	UDP-N-acetylmuramate--L-alanine ligase (EC 6.3.2.8) (UDP-N-acetylmuramoyl-L-alanine synthetase)
P13036	3	FECA_ECOLI	fecA	Fe(3+) dicitrate transport protein FecA (Iron(III) dicitrate transport protein FecA)
P0A959	3	ALAA_ECOLI	alaA	Glutamate-pyruvate aminotransferase AlaA (EC 2.6.1.2)
P0A953	3	FABB_ECOLI	fabB	3-oxoacyl-[acyl-carrier-protein] synthase 1 (EC 2.3.1.41) (3-oxoacyl-[acyl-carrier-protein] synthase I) (Beta-ketoacyl-ACP synthase I) (KAS I)
P0A908	3	MIPA_ECOLI	mipA	MltA-interacting protein
P36683	3	ACNB_ECOLI	acnB	Aconitate hydratase B (ACN) (Aconitase) (EC 4.2.1.3) ((2R,3S)-2-methylisocitrate dehydratase) ((2S,3R)-3-hydroxybutane-1,2,3-tricarboxylate dehydratase) (2-methyl-cis-aconitate hydratase) (EC 4.2.1.99) (Iron-responsive protein-like) (IRP-like) (RNA-binding protein)
P69805	3	PTND_ECOLI	manZ	PTS system mannose-specific EIID component (EII-M-Man) (EIID-Man) (Mannose permease IID component)
P0ADZ4	3	RS15_ECOLI	rpsO	30S ribosomal protein S15 (Small ribosomal subunit protein uS15)
P22333	3	ADD_ECOLI	add	Adenosine deaminase (EC 3.5.4.4) (Adenosine aminohydrolase)
P42630	3	TDCG_ECOLI	tdcG	L-serine dehydratase TdcG (SDH) (EC 4.3.1.17) (L-serine deaminase)
P0AA91	3	YEAY_ECOLI	yeaY	Uncharacterized lipoprotein YeaY
P0AF36	3	ZAPB_ECOLI	zapB	Cell division protein ZapB
P0AC69	3	GLRX4_ECOLI	grxD	Glutaredoxin 4 (Grx4) (Monothiol glutaredoxin)
P60906	3	SYH_ECOLI	hisS	Histidine--tRNA ligase (EC 6.1.1.21) (Histidyl-tRNA synthetase) (HisRS)
P0A6G7	3	CLPP_ECOLI	clpP	ATP-dependent Clp protease proteolytic subunit (EC 3.4.21.92) (Caseinolytic protease) (Endopeptidase Clp) (Heat shock protein F21.5) (Protease Ti)
P0AFF6	3	NUSA_ECOLI	nusA	Transcription termination/antitermination protein NusA (N utilization substance protein A) (Transcription termination/antitermination L factor)
P0A825	3	GLYA_ECOLI	glyA	Serine hydroxymethyltransferase (SHMT) (Serine methylase) (EC 2.1.2.1)
P21165	3	PEPQ_ECOLI	pepQ	Xaa-Pro dipeptidase (X-Pro dipeptidase) (EC 3.4.13.9) (Imidodipeptidase) (Proline dipeptidase) (Prolidase)
P04425	3	GSHB_ECOLI	gshB	Glutathione synthetase (EC 6.3.2.3) (GSH synthetase) (GSH-S) (GSHase) (Glutathione synthase)
P00960	3	SYGA_ECOLI	glyQ	Glycine--tRNA ligase alpha subunit (EC 6.1.1.14) (Glycyl-tRNA synthetase alpha subunit) (GlyRS)
P07014	3	SDHB_ECOLI	sdhB	Succinate dehydrogenase iron-sulfur subunit (EC 1.3.5.1)
P0AES0	3	GSP_ECOLI	gss	Bifunctional glutathionylspermidine synthetase/amidase (GspSA) [Includes: Glutathionylspermidine amidase (Gsp amidase) (EC 3.5.1.78) (Glutathionylspermidine amidohydrolase [spermidine-forming]); Glutathionylspermidine synthetase (Gsp synthetase) (EC 6.3.1.8) (Glutathione:spermidine ligase [ADP-forming]) (Gsp synthase)]
P0ACA3	3	SSPA_ECOLI	sspA	Stringent starvation protein A
P0ADE6	3	YGAU_ECOLI	ygaU	Uncharacterized protein YgaU
P0A9N4	3	PFLA_ECOLI	pflA	Pyruvate formate-lyase 1-activating enzyme (EC 1.97.1.4) (Formate-C-acetyltransferase-activating enzyme 1) (PFL-activating enzyme 1)
P24169	3	DCOS_ECOLI	speF	Inducible ornithine decarboxylase (EC 4.1.1.17)
P07001	3	PNTA_ECOLI	pntA	NAD(P) transhydrogenase subunit alpha (EC 1.6.1.2) (Nicotinamide nucleotide transhydrogenase subunit alpha) (Pyridine nucleotide transhydrogenase subunit alpha)
P00954	3	SYW_ECOLI	trpS	Tryptophan--tRNA ligase (EC 6.1.1.2) (Tryptophanyl-tRNA synthetase) (TrpRS)
P00956	3	SYI_ECOLI	ileS	Isoleucine--tRNA ligase (EC 6.1.1.5) (Isoleucyl-tRNA synthetase) (IleRS)
P0C018	3	RL18_ECOLI	rplR	50S ribosomal protein L18 (Large ribosomal subunit protein uL18)
P0AEP3	3	GALU_ECOLI	galU	UTP--glucose-1-phosphate uridylyltransferase (EC 2.7.7.9) (Alpha-D-glucosyl-1-phosphate uridylyltransferase) (UDP-glucose pyrophosphorylase) (UDPGP) (Uridine diphosphoglucose pyrophosphorylase)
P0A9D2	3	GSTA_ECOLI	gstA	Glutathione S-transferase GstA (EC 2.5.1.18) (GST B1-1)
P69411	3	RCSF_ECOLI	rcsF	Outer membrane lipoprotein RcsF
P0A937	3	BAME_ECOLI	bamE	Outer membrane protein assembly factor BamE
P23865	3	PRC_ECOLI	prc	Tail-specific protease (EC 3.4.21.102) (C-terminal-processing peptidase) (PRC protein) (Protease Re)
P0CB39	3	EPTC_ECOLI	eptC	Phosphoethanolamine transferase EptC (EC 2.7.-.-)
P37095	3	PEPB_ECOLI	pepB	Peptidase B (EC 3.4.11.23) (Aminopeptidase B)
P0A9W3	3	ETTA_ECOLI	ettA	Energy-dependent translational throttle protein EttA (Translational regulatory factor EttA)
P0A8F0	3	UPP_ECOLI	upp	Uracil phosphoribosyltransferase (EC 2.4.2.9) (UMP pyrophosphorylase) (UPRTase)
P07118	3	SYV_ECOLI	valS	Valine--tRNA ligase (EC 6.1.1.9) (Valyl-tRNA synthetase) (ValRS)
P0AEB2	3	DACA_ECOLI	dacA	D-alanyl-D-alanine carboxypeptidase DacA (DD-carboxypeptidase) (DD-peptidase) (EC 3.4.16.4) (Beta-lactamase) (EC 3.5.2.6) (Penicillin-binding protein 5) (PBP-5)
P00452	3	RIR1_ECOLI	nrdA	Ribonucleoside-diphosphate reductase 1 subunit alpha (EC 1.17.4.1) (Protein B1) (Ribonucleoside-diphosphate reductase 1 R1 subunit) (Ribonucleotide reductase 1)
P23893	3	GSA_ECOLI	hemL	Glutamate-1-semialdehyde 2,1-aminomutase (GSA) (EC 5.4.3.8) (Glutamate-1-semialdehyde aminotransferase) (GSA-AT)
P0A964	3	CHEW_ECOLI	cheW	Chemotaxis protein CheW
P07913	3	TDH_ECOLI	tdh	L-threonine 3-dehydrogenase (TDH) (EC 1.1.1.103) (L-threonine dehydrogenase)
P0AF08	3	APBC_ECOLI	mrp	Iron-sulfur cluster carrier protein
P0A9H3	3	LDCI_ECOLI	cadA	Inducible lysine decarboxylase (LDC) (EC 4.1.1.18)
P0A9K3	3	PHOL_ECOLI	ybeZ	PhoH-like protein
P0AGJ5	3	YFIF_ECOLI	yfiF	Uncharacterized tRNA/rRNA methyltransferase YfiF (EC 2.1.1.-)
P0AET8	3	HDHA_ECOLI	hdhA	7-alpha-hydroxysteroid dehydrogenase (7-alpha-HSDH) (EC 1.1.1.159)
P37636	3	MDTE_ECOLI	mdtE	Multidrug resistance protein MdtE
P0AEZ9	3	MOAB_ECOLI	moaB	Molybdenum cofactor biosynthesis protein B
P76170	3	YNFB_ECOLI	ynfB	UPF0482 protein YnfB
P0ACQ4	3	OXYR_ECOLI	oxyR	Hydrogen peroxide-inducible genes activator (Morphology and auto-aggregation control protein)
P17854	3	CYSH_ECOLI	cysH	Phosphoadenosine phosphosulfate reductase (EC 1.8.4.8) (3'-phosphoadenylylsulfate reductase) (PAPS reductase, thioredoxin dependent) (PAPS sulfotransferase) (PAdoPS reductase)
P0ACI0	3	ROB_ECOLI	rob	Right origin-binding protein
P0A6A8	3	ACP_ECOLI	acpP	Acyl carrier protein (ACP) (Cytosolic-activating factor) (CAF) (Fatty acid synthase acyl carrier protein)
P0AE52	3	BCP_ECOLI	bcp	Peroxiredoxin Bcp (EC 1.11.1.15) (Bacterioferritin comigratory protein) (Thioredoxin peroxidase)
P0A9R7	3	FTSE_ECOLI	ftsE	Cell division ATP-binding protein FtsE
P0A993	3	F16PA_ECOLI	fbp	Fructose-1,6-bisphosphatase class 1 (FBPase class 1) (EC 3.1.3.11) (D-fructose-1,6-bisphosphate 1-phosphohydrolase class 1)
P63235	3	GADC_ECOLI	gadC	Probable glutamate/gamma-aminobutyrate antiporter (Extreme acid sensitivity protein)
P0ABK2	3	CYDB_ECOLI	cydB	Cytochrome bd-I ubiquinol oxidase subunit 2 (EC 1.10.3.14) (Cytochrome bd-I oxidase subunit II) (Cytochrome d ubiquinol oxidase subunit II)
P29745	3	PEPT_ECOLI	pepT	Peptidase T (EC 3.4.11.4) (Aminotripeptidase) (Tripeptidase) (Tripeptide aminopeptidase)
P32176	3	FDOG_ECOLI	fdoG	Formate dehydrogenase-O major subunit (EC 1.17.1.9) (Aerobic formate dehydrogenase major subunit) (FDH-Z subunit alpha) (Formate dehydrogenase-O subunit alpha)
P0AFL6	3	PPX_ECOLI	ppx	Exopolyphosphatase (ExopolyPase) (EC 3.6.1.11) (Metaphosphatase)
P0A7D7	3	PUR7_ECOLI	purC	Phosphoribosylaminoimidazole-succinocarboxamide synthase (EC 6.3.2.6) (SAICAR synthetase)
P36672	3	PTTBC_ECOLI	treB	PTS system trehalose-specific EIIBC component (EIIBC-Tre) (EII-Tre) [Includes: Trehalose-specific phosphotransferase enzyme IIB component (EC 2.7.1.201) (PTS system trehalose-specific EIIB component); Trehalose permease IIC component (PTS system trehalose-specific EIIC component)]
P08390	3	USG_ECOLI	usg	USG-1 protein
P0A9V1	3	LPTB_ECOLI	lptB	Lipopolysaccharide export system ATP-binding protein LptB (EC 3.6.3.-)
P0AC86	3	PHSG_ECOLI	glgP	Glycogen phosphorylase (EC 2.4.1.1)
P0A8K1	3	PSD_ECOLI	psd	Phosphatidylserine decarboxylase proenzyme (EC 4.1.1.65) [Cleaved into: Phosphatidylserine decarboxylase alpha chain; Phosphatidylserine decarboxylase beta chain]
P07012	3	RF2_ECOLI	prfB	Peptide chain release factor RF2 (RF-2)
P08395	3	SPPA_ECOLI	sppA	Protease 4 (EC 3.4.21.-) (Endopeptidase IV) (Protease IV) (Signal peptide peptidase)
P33602	3	NUOG_ECOLI	nuoG	NADH-quinone oxidoreductase subunit G (EC 1.6.5.11) (NADH dehydrogenase I subunit G) (NDH-1 subunit G) (NUO7)
P21170	3	SPEA_ECOLI	speA	Biosynthetic arginine decarboxylase (ADC) (EC 4.1.1.19)
P0ADY1	3	PPID_ECOLI	ppiD	Peptidyl-prolyl cis-trans isomerase D (PPIase D) (EC 5.2.1.8) (Rotamase D)
P0A8W8	3	YFBU_ECOLI	yfbU	UPF0304 protein YfbU
P20966	3	PTFBC_ECOLI	fruA	PTS system fructose-specific EIIB'BC component (EIIB'BC-Fru) [Includes: PTS system fructose-specific EIIB component (EC 2.7.1.202) (EIII-Fru) (Fructose-specific phosphotransferase enzyme IIB component); PTS system fructose-specific EIIC component (Fructose permease IIC component)]
P09127	3	HEMX_ECOLI	hemX	Putative uroporphyrinogen-III C-methyltransferase (Urogen-III methylase) (EC 2.1.1.107) (ORF X)
P10346	3	GLNQ_ECOLI	glnQ	Glutamine transport ATP-binding protein GlnQ
P00561	3	AK1H_ECOLI	thrA	Bifunctional aspartokinase/homoserine dehydrogenase 1 (Aspartokinase I/homoserine dehydrogenase I) (AKI-HDI) [Includes: Aspartokinase (EC 2.7.2.4); Homoserine dehydrogenase (EC 1.1.1.3)]
Q46811	3	YGFK_ECOLI	ygfK	Putative oxidoreductase YgfK (Putative oxidoreductase Fe-S subunit)
P0AFP6	3	GCH1L_ECOLI	ybgI	GTP cyclohydrolase 1 type 2 homolog (Radiation resistance protein YbgI)
P00550	3	PTM3C_ECOLI	mtlA	PTS system mannitol-specific EIICBA component (EIICBA-Mtl) (EII-Mtl) [Includes: Mannitol permease IIC component (PTS system mannitol-specific EIIC component); Mannitol-specific phosphotransferase enzyme IIB component (EC 2.7.1.197) (PTS system mannitol-specific EIIB component); Mannitol-specific phosphotransferase enzyme IIA component (EC 2.7.1.197) (PTS system mannitol-specific EIIA component)]
P0A8J8	3	RHLB_ECOLI	rhlB	ATP-dependent RNA helicase RhlB (EC 3.6.4.13)
P15034	3	AMPP_ECOLI	pepP	Xaa-Pro aminopeptidase (EC 3.4.11.9) (Aminoacylproline aminopeptidase) (Aminopeptidase P II) (APP-II) (X-Pro aminopeptidase)
P25889	3	PREA_ECOLI	preA	NAD-dependent dihydropyrimidine dehydrogenase subunit PreA (DPD) (EC 1.3.1.1) (Dihydrothymine dehydrogenase) (Dihydrouracil dehydrogenase)
P0ADW3	3	YHCB_ECOLI	yhcB	Inner membrane protein YhcB
P0A749	3	MURA_ECOLI	murA	UDP-N-acetylglucosamine 1-carboxyvinyltransferase (EC 2.5.1.7) (Enoylpyruvate transferase) (UDP-N-acetylglucosamine enolpyruvyl transferase) (EPT)
P38134	3	ETK_ECOLI	etk	Tyrosine-protein kinase etk (EC 2.7.10.-)
Q46814	3	XDHD_ECOLI	xdhD	Probable hypoxanthine oxidase XdhD (EC 1.-.-.-)
P0A9L8	3	P5CR_ECOLI	proC	Pyrroline-5-carboxylate reductase (P5C reductase) (P5CR) (EC 1.5.1.2) (PCA reductase)
P0ACB7	3	HEMY_ECOLI	hemY	Protein HemY
P77804	3	YDGA_ECOLI	ydgA	Protein YdgA
P07639	3	AROB_ECOLI	aroB	3-dehydroquinate synthase (DHQS) (EC 4.2.3.4)
P07004	3	PROA_ECOLI	proA	Gamma-glutamyl phosphate reductase (GPR) (EC 1.2.1.41) (Glutamate-5-semialdehyde dehydrogenase) (Glutamyl-gamma-semialdehyde dehydrogenase) (GSA dehydrogenase)
P0A698	3	UVRA_ECOLI	uvrA	UvrABC system protein A (UvrA protein) (Excinuclease ABC subunit A)
P63389	3	YHES_ECOLI	yheS	Uncharacterized ABC transporter ATP-binding protein YheS
P0ACC7	3	GLMU_ECOLI	glmU	Bifunctional protein GlmU [Includes: UDP-N-acetylglucosamine pyrophosphorylase (EC 2.7.7.23) (N-acetylglucosamine-1-phosphate uridyltransferase); Glucosamine-1-phosphate N-acetyltransferase (EC 2.3.1.157)]
P09372	3	GRPE_ECOLI	grpE	Protein GrpE (HSP-70 cofactor) (HSP24) (Heat shock protein B25.3)
P0ADK0	3	YIAF_ECOLI	yiaF	Uncharacterized protein YiaF
P0AG20	3	RELA_ECOLI	relA	GTP pyrophosphokinase (EC 2.7.6.5) ((p)ppGpp synthase) (ATP:GTP 3'-pyrophosphotransferase) (ppGpp synthase I)
P0A887	3	UBIE_ECOLI	ubiE	Ubiquinone/menaquinone biosynthesis C-methyltransferase UbiE (EC 2.1.1.163) (EC 2.1.1.201) (2-methoxy-6-polyprenyl-1,4-benzoquinol methylase) (Demethylmenaquinone methyltransferase)
P08622	3	DNAJ_ECOLI	dnaJ	Chaperone protein DnaJ (HSP40) (Heat shock protein J)
P25714	3	YIDC_ECOLI	yidC	Membrane protein insertase YidC (Foldase YidC) (Inner membrane protein YidC) (Membrane integrase YidC) (Oxa1Ec)
P30958	3	MFD_ECOLI	mfd	Transcription-repair-coupling factor (TRCF) (EC 3.6.4.-)
P0ABN5	3	DCUA_ECOLI	dcuA	Anaerobic C4-dicarboxylate transporter DcuA
P0A6N4	3	EFP_ECOLI	efp	Elongation factor P (EF-P)
P27306	3	STHA_ECOLI	sthA	Soluble pyridine nucleotide transhydrogenase (STH) (EC 1.6.1.1) (NAD(P)(+) transhydrogenase [B-specific])
P0AA16	3	OMPR_ECOLI	ompR	Transcriptional regulatory protein OmpR
P76014	3	DHAL_ECOLI	dhaL	PEP-dependent dihydroxyacetone kinase, ADP-binding subunit DhaL (EC 2.7.1.121)
P0C0S1	3	MSCS_ECOLI	mscS	Small-conductance mechanosensitive channel
P18776	3	DMSB_ECOLI	dmsB	Anaerobic dimethyl sulfoxide reductase chain B (DMSO reductase iron-sulfur subunit)
P0A9C0	3	GLPA_ECOLI	glpA	Anaerobic glycerol-3-phosphate dehydrogenase subunit A (G-3-P dehydrogenase) (EC 1.1.5.3)
P64557	3	YGFM_ECOLI	ygfM	Uncharacterized protein YgfM
P0A7B5	3	PROB_ECOLI	proB	Glutamate 5-kinase (EC 2.7.2.11) (Gamma-glutamyl kinase) (GK)
P0ACN4	3	ALLR_ECOLI	allR	HTH-type transcriptional repressor AllR (Negative regulator of allantoin and glyoxylate utilization operons)
P06987	3	HIS7_ECOLI	hisB	Histidine biosynthesis bifunctional protein HisB [Includes: Histidinol-phosphatase (EC 3.1.3.15); Imidazoleglycerol-phosphate dehydratase (IGPD) (EC 4.2.1.19)]
P0AG14	3	SOHB_ECOLI	sohB	Probable protease SohB (EC 3.4.21.-)
P0AF24	3	NAGD_ECOLI	nagD	Ribonucleotide monophosphatase NagD (EC 3.1.3.5)
P64604	3	MLAD_ECOLI	mlaD	Probable phospholipid ABC transporter-binding protein MlaD
P65807	3	YGEY_ECOLI	ygeY	Uncharacterized protein YgeY
P33136	3	OPGG_ECOLI	mdoG	Glucans biosynthesis protein G
P0A6F1	3	CARA_ECOLI	carA	Carbamoyl-phosphate synthase small chain (EC 6.3.5.5) (Carbamoyl-phosphate synthetase glutamine chain)
P0AD05	3	YECA_ECOLI	yecA	Uncharacterized protein YecA
P09323	3	PTW3C_ECOLI	nagE	PTS system N-acetylglucosamine-specific EIICBA component (EIICBA-Nag) (EII-Nag) [Includes: N-acetylglucosamine permease IIC component (PTS system N-acetylglucosamine-specific EIIC component); N-acetylglucosamine-specific phosphotransferase enzyme IIB component (EC 2.7.1.193) (PTS system N-acetylglucosamine-specific EIIB component); N-acetylglucosamine-specific phosphotransferase enzyme IIA compon…
P27434	3	RODZ_ECOLI	rodZ	Cytoskeleton protein RodZ
P0A7B1	3	PPK1_ECOLI	ppk	Polyphosphate kinase (EC 2.7.4.1) (ATP-polyphosphate phosphotransferase) (Polyphosphoric acid kinase)
P0ACP7	3	PURR_ECOLI	purR	HTH-type transcriptional repressor PurR (Pur regulon repressor) (Purine nucleotide synthesis repressor)
P00562	3	AK2H_ECOLI	metL	Bifunctional aspartokinase/homoserine dehydrogenase 2 (Aspartokinase II/homoserine dehydrogenase II) (AKII-HDII) [Includes: Aspartokinase (EC 2.7.2.4); Homoserine dehydrogenase (EC 1.1.1.3)]
P0AG93	3	SECF_ECOLI	secF	Protein translocase subunit SecF (Sec translocon accessory complex subunit SecF)
P0AED5	3	UVRY_ECOLI	uvrY	Response regulator UvrY
P23830	3	PSS_ECOLI	pssA	CDP-diacylglycerol--serine O-phosphatidyltransferase (EC 2.7.8.8) (Phosphatidylserine synthase)
P0A9U3	3	YBIT_ECOLI	ybiT	Uncharacterized ABC transporter ATP-binding protein YbiT
P0A9J8	3	PHEA_ECOLI	pheA	P-protein [Includes: Chorismate mutase (CM) (EC 5.4.99.5); Prephenate dehydratase (PDT) (EC 4.2.1.51)]
P0AFF2	3	NUPC_ECOLI	nupC	Nucleoside permease NupC (Nucleoside-transport system protein NupC)
P20083	3	PARE_ECOLI	parE	DNA topoisomerase 4 subunit B (EC 5.99.1.3) (Topoisomerase IV subunit B)
P31063	3	YEDD_ECOLI	yedD	Uncharacterized lipoprotein YedD
P39396	3	YJIY_ECOLI	yjiY	Inner membrane protein YjiY
P0A8Q0	3	FRDC_ECOLI	frdC	Fumarate reductase subunit C (Fumarate reductase 15 kDa hydrophobic protein)
P0AGL7	3	RSME_ECOLI	rsmE	Ribosomal RNA small subunit methyltransferase E (EC 2.1.1.193) (16S rRNA m3U1498 methyltransferase)
P0AFD1	3	NUOE_ECOLI	nuoE	NADH-quinone oxidoreductase subunit E (EC 1.6.5.11) (NADH dehydrogenase I subunit E) (NDH-1 subunit E) (NUO5)
P60061	3	ADIC_ECOLI	adiC	Arginine/agmatine antiporter
P0ABZ1	3	FLIG_ECOLI	fliG	Flagellar motor switch protein FliG
P0AG24	3	SPOT_ECOLI	spoT	Bifunctional (p)ppGpp synthase/hydrolase SpoT [Includes: GTP pyrophosphokinase (EC 2.7.6.5) ((p)ppGpp synthase) (ATP:GTP 3'-pyrophosphotransferase) (Stringent response-like protein) (ppGpp synthase II); Guanosine-3',5'-bis(diphosphate) 3'-pyrophosphohydrolase (EC 3.1.7.2) (Penta-phosphate guanosine-3'-pyrophosphohydrolase) ((ppGpp)ase)]
P0ADA7	3	OSMB_ECOLI	osmB	Osmotically-inducible lipoprotein B
P0A6F5	3	CH60_ECOLI	groL	60 kDa chaperonin (GroEL protein) (Protein Cpn60)
P0A7B8	3	HSLV_ECOLI	hslV	ATP-dependent protease subunit HslV (EC 3.4.25.2) (Heat shock protein HslV)
P0A734	3	MINE_ECOLI	minE	Cell division topological specificity factor
P10100	3	RLPA_ECOLI	rlpA	Endolytic peptidoglycan transglycosylase RlpA (EC 4.2.2.-) (Rare lipoprotein A)
P30744	3	SDHM_ECOLI	sdaB	L-serine dehydratase 2 (SDH 2) (EC 4.3.1.17) (L-serine deaminase 2) (L-SD2)
P03018	3	UVRD_ECOLI	uvrD	DNA helicase II (EC 3.6.4.12)
P0AG00	3	WZZE_ECOLI	wzzE	ECA polysaccharide chain length modulation protein
P0C054	2	IBPA_ECOLI	ibpA	Small heat shock protein IbpA (16 kDa heat shock protein A)
P07604	2	TYRR_ECOLI	tyrR	Transcriptional regulatory protein TyrR
P45578	2	LUXS_ECOLI	luxS	S-ribosylhomocysteine lyase (EC 4.4.1.21) (AI-2 synthesis protein) (Autoinducer-2 production protein LuxS)
P0A7N9	2	RL33_ECOLI	rpmG	50S ribosomal protein L33 (Large ribosomal subunit protein bL33)
P0AGL2	2	TDCF_ECOLI	tdcF	Putative reactive intermediate deaminase TdcF (EC 3.5.4.-)
P0A972	2	CSPE_ECOLI	cspE	Cold shock-like protein CspE (CSP-E)
P45523	2	FKBA_ECOLI	fkpA	FKBP-type peptidyl-prolyl cis-trans isomerase FkpA (PPIase) (EC 5.2.1.8) (Rotamase)
P69441	2	KAD_ECOLI	adk	Adenylate kinase (AK) (EC 2.7.4.3) (ATP-AMP transphosphorylase) (ATP:AMP phosphotransferase) (Adenylate monophosphate kinase)
P0ADG4	2	SUHB_ECOLI	suhB	Inositol-1-monophosphatase (I-1-Pase) (IMPase) (Inositol-1-phosphatase) (EC 3.1.3.25)
P37689	2	GPMI_ECOLI	gpmI	2,3-bisphosphoglycerate-independent phosphoglycerate mutase (BPG-independent PGAM) (Phosphoglyceromutase) (iPGM) (EC 5.4.2.12)
P23869	2	PPIB_ECOLI	ppiB	Peptidyl-prolyl cis-trans isomerase B (PPIase B) (EC 5.2.1.8) (Rotamase B)
P36767	2	RDGC_ECOLI	rdgC	Recombination-associated protein RdgC
P0A821	2	SELA_ECOLI	selA	L-seryl-tRNA(Sec) selenium transferase (EC 2.9.1.1) (Selenocysteine synthase) (Sec synthase) (Selenocysteinyl-tRNA(Sec) synthase)
P0A6J8	2	DDLA_ECOLI	ddlA	D-alanine--D-alanine ligase A (EC 6.3.2.4) (D-Ala-D-Ala ligase A) (D-alanylalanine synthetase A)
P15639	2	PUR9_ECOLI	purH	Bifunctional purine biosynthesis protein PurH [Includes: Phosphoribosylaminoimidazolecarboxamide formyltransferase (EC 2.1.2.3) (AICAR transformylase); IMP cyclohydrolase (EC 3.5.4.10) (ATIC) (IMP synthase) (Inosinicase)]
P0AAB8	2	USPD_ECOLI	uspD	Universal stress protein D
P0A7N4	2	RL32_ECOLI	rpmF	50S ribosomal protein L32 (Large ribosomal subunit protein bL32)
P0AA25	2	THIO_ECOLI	trxA	Thioredoxin 1 (Trx-1)
P75882	2	GFCD_ECOLI	gfcD	Uncharacterized lipoprotein GfcD (Group 4 capsule protein D homolog)
P35340	2	AHPF_ECOLI	ahpF	Alkyl hydroperoxide reductase subunit F (EC 1.8.1.-) (Alkyl hydroperoxide reductase F52A protein)
P0AAI5	2	FABF_ECOLI	fabF	3-oxoacyl-[acyl-carrier-protein] synthase 2 (EC 2.3.1.179) (3-oxoacyl-[acyl-carrier-protein] synthase II) (Beta-ketoacyl-ACP synthase II) (KAS II)
P0AFK0	2	PMBA_ECOLI	pmbA	Metalloprotease PmbA (EC 3.4.-.-) (Protein TldE)
P0A800	2	RPOZ_ECOLI	rpoZ	DNA-directed RNA polymerase subunit omega (RNAP omega subunit) (EC 2.7.7.6) (RNA polymerase omega subunit) (Transcriptase subunit omega)
P37773	2	MPL_ECOLI	mpl	UDP-N-acetylmuramate--L-alanyl-gamma-D-glutamyl-meso-2,6-diaminoheptandioate ligase (EC 6.3.2.45) (Murein peptide ligase) (UDP-N-acetylmuramate:L-alanyl-gamma-D-glutamyl-meso-diaminopimelate ligase)
P0A8F4	2	URK_ECOLI	udk	Uridine kinase (EC 2.7.1.48) (Cytidine monophosphokinase) (Uridine monophosphokinase)
Q46800	2	XDHB_ECOLI	xdhB	Putative xanthine dehydrogenase FAD-binding subunit XdhB (EC 1.17.1.4)
P0A6T3	2	GAL1_ECOLI	galK	Galactokinase (EC 2.7.1.6) (Galactose kinase)
P0AFY8	2	SEQA_ECOLI	seqA	Negative modulator of initiation of replication
P0ACB2	2	HEM2_ECOLI	hemB	Delta-aminolevulinic acid dehydratase (ALAD) (ALADH) (EC 4.2.1.24) (Porphobilinogen synthase)
P0C0V0	2	DEGP_ECOLI	degP	Periplasmic serine endoprotease DegP (EC 3.4.21.107) (Heat shock protein DegP) (Protease Do)
P46837	2	YHGF_ECOLI	yhgF	Protein YhgF
P75745	2	YBGK_ECOLI	ybgK	Uncharacterized protein YbgK
P0AAV4	2	YBGJ_ECOLI	ybgJ	Uncharacterized protein YbgJ
P07762	2	GLGB_ECOLI	glgB	1,4-alpha-glucan branching enzyme GlgB (EC 2.4.1.18) (1,4-alpha-D-glucan:1,4-alpha-D-glucan 6-glucosyl-transferase) (Alpha-(1->4)-glucan branching enzyme) (Glycogen branching enzyme) (BE)
P0A991	2	ALF1_ECOLI	fbaB	Fructose-bisphosphate aldolase class 1 (EC 4.1.2.13) (Fructose-bisphosphate aldolase class I) (FBP aldolase)
P0DMC7	2	RCSB_ECOLI	rcsB	Transcriptional regulatory protein RcsB (Capsular synthesis regulator component B)
P33920	2	NDPA_ECOLI	yejK	Nucleoid-associated protein YejK
P0ACL9	2	PDHR_ECOLI	pdhR	Pyruvate dehydrogenase complex repressor
P76177	2	YDGH_ECOLI	ydgH	Protein YdgH
P0AEE1	2	DCRB_ECOLI	dcrB	Protein DcrB
P05825	2	FEPA_ECOLI	fepA	Ferrienterobactin receptor (Enterobactin outer-membrane receptor)
P19926	2	AGP_ECOLI	agp	Glucose-1-phosphatase (G1Pase) (EC 3.1.3.10)
Q46803	2	YGEW_ECOLI	ygeW	Putative carbamoyltransferase YgeW (EC 2.1.3.-) (UTCase)
P0AFI7	2	PDXH_ECOLI	pdxH	Pyridoxine/pyridoxamine 5'-phosphate oxidase (EC 1.4.3.5) (PNP/PMP oxidase) (PNPOx) (Pyridoxal 5'-phosphate synthase)
P23839	2	YICC_ECOLI	yicC	UPF0701 protein YicC
P00370	2	DHE4_ECOLI	gdhA	NADP-specific glutamate dehydrogenase (NADP-GDH) (EC 1.4.1.4)
P0A6E6	2	ATPE_ECOLI	atpC	ATP synthase epsilon chain (ATP synthase F1 sector epsilon subunit) (F-ATPase epsilon subunit)
P0AB91	2	AROG_ECOLI	aroG	Phospho-2-dehydro-3-deoxyheptonate aldolase, Phe-sensitive (EC 2.5.1.54) (3-deoxy-D-arabino-heptulosonate 7-phosphate synthase) (DAHP synthase) (Phospho-2-keto-3-deoxyheptonate aldolase)
Q46851	2	GPR_ECOLI	gpr	L-glyceraldehyde 3-phosphate reductase (GAP reductase) (EC 1.1.1.-)
P02943	2	LAMB_ECOLI	lamB	Maltoporin (Lambda receptor protein) (Maltose-inducible porin)
P67087	2	RSMI_ECOLI	rsmI	Ribosomal RNA small subunit methyltransferase I (EC 2.1.1.198) (16S rRNA 2'-O-ribose C1402 methyltransferase) (rRNA (cytidine-2'-O-)-methyltransferase RsmI)
P00490	2	PHSM_ECOLI	malP	Maltodextrin phosphorylase (EC 2.4.1.1)
P63417	2	YHBS_ECOLI	yhbS	Uncharacterized N-acetyltransferase YhbS (EC 2.3.1.-)
P26647	2	PLSC_ECOLI	plsC	1-acyl-sn-glycerol-3-phosphate acyltransferase (1-AGP acyltransferase) (1-AGPAT) (EC 2.3.1.51) (EC 2.3.1.n4) (Lysophosphatidic acid acyltransferase) (LPAAT) (Phosphatidic acid synthase) (PA synthase)
P69739	2	MBHS_ECOLI	hyaA	Hydrogenase-1 small chain (HYD1) (EC 1.12.99.6) (Membrane-bound hydrogenase 1 small subunit) (NiFe hydrogenase)
P37650	2	BCSC_ECOLI	bcsC	Cellulose synthase operon protein C
P0AFC7	2	NUOB_ECOLI	nuoB	NADH-quinone oxidoreductase subunit B (EC 1.6.5.11) (NADH dehydrogenase I subunit B) (NDH-1 subunit B) (NUO2)
P06971	2	FHUA_ECOLI	fhuA	Ferrichrome-iron receptor (Ferric hydroxamate receptor) (Ferric hydroxamate uptake)
Q46812	2	SSNA_ECOLI	ssnA	Putative aminohydrolase SsnA (EC 3.-.-.-)
P27249	2	GLND_ECOLI	glnD	Bifunctional uridylyltransferase/uridylyl-removing enzyme (UTase/UR) (Bifunctional [protein-PII] modification enzyme) (Bifunctional nitrogen sensor protein) [Includes: [Protein-PII] uridylyltransferase (PII uridylyltransferase) (UTase) (EC 2.7.7.59); [Protein-PII]-UMP uridylyl-removing enzyme (UR) (EC 3.1.4.-)]
P76594	2	PKA_ECOLI	pka	Protein lysine acetyltransferase Pka (EC 2.3.1.-)
P10371	2	HIS4_ECOLI	hisA	1-(5-phosphoribosyl)-5-[(5-phosphoribosylamino)methylideneamino] imidazole-4-carboxamide isomerase (EC 5.3.1.16) (Phosphoribosylformimino-5-aminoimidazole carboxamide ribotide isomerase)
P0AEI1	2	MIAB_ECOLI	miaB	tRNA-2-methylthio-N(6)-dimethylallyladenosine synthase (EC 2.8.4.3) ((Dimethylallyl)adenosine tRNA methylthiotransferase MiaB) (tRNA-i(6)A37 methylthiotransferase)
Q46807	2	ARCL_ECOLI	yqeA	Carbamate kinase-like protein YqeA
P0AB80	2	ILVE_ECOLI	ilvE	Branched-chain-amino-acid aminotransferase (BCAT) (EC 2.6.1.42) (Transaminase B)
P39384	2	YJIM_ECOLI	yjiM	Putative dehydratase subunit YjiM (EC 4.-.-.-)
P75777	2	YBHG_ECOLI	ybhG	UPF0194 membrane protein YbhG
P0AGK4	2	YHBY_ECOLI	yhbY	RNA-binding protein YhbY
P11868	2	TDCD_ECOLI	tdcD	Propionate kinase (EC 2.7.2.15)
P11557	2	DAMX_ECOLI	damX	Cell division protein DamX
P0A6X3	2	HFQ_ECOLI	hfq	RNA-binding protein Hfq (HF-1) (Host factor-I protein) (HF-I)
P29217	2	YCEH_ECOLI	yceH	UPF0502 protein YceH (G20.3)
P36979	2	RLMN_ECOLI	rlmN	Dual-specificity RNA methyltransferase RlmN (EC 2.1.1.192) (23S rRNA (adenine(2503)-C(2))-methyltransferase) (23S rRNA m2A2503 methyltransferase) (Ribosomal RNA large subunit methyltransferase N) (tRNA (adenine(37)-C(2))-methyltransferase) (tRNA m2A37 methyltransferase)
