# Supplementary material for: Aggregating sequences that occur in many proteins constitute weak spots of bacterial proteostasis
Source: Nat Commun. 2018 Feb 28;9:866. doi: 10.1038/s41467-018-03131-0 (PMC5830399; doi:10.1038/s41467-018-03131-0)
Supplement: Supplementary file 4 — Supplementary Data 2 [file 41467_2018_3131_MOESM4_ESM.xlsx]

## Sheet: Data2
AC	ID	Gene	Description	BL21 Control	P2	P4	P5	P14	P2pro	p53CD
P0CE47	EFTU1_ECOLI	tufA b3339 JW3301	Elongation factor Tu 1 (EF-Tu 1) (Bacteriophage Q beta RNA-directed RNA polymerase subunit III) (P-43)	P	P	P	P	P	P	P
P09373	PFLB_ECOLI	pflB pfl b0903 JW0886	Formate acetyltransferase 1 (EC 2.3.1.54) (Pyruvate formate-lyase 1)	P	P	P	P	P	P	P
P0A9Q7	ADHE_ECOLI	adhE ana b1241 JW1228	Aldehyde-alcohol dehydrogenase [Includes: Alcohol dehydrogenase (ADH) (EC 1.1.1.1); Acetaldehyde dehydrogenase [acetylating] (ACDH) (EC 1.2.1.10); Pyruvate-formate-lyase deactivase (PFL deactivase)]	P	P	P	P	P	P	P
P0A910	OMPA_ECOLI	ompA con tolG tut b0957 JW0940	Outer membrane protein A (Outer membrane protein II*)	P	P	P	P	P	P	P
P0A6F5	CH60_ECOLI	groL groEL mopA b4143 JW4103	60 kDa chaperonin (GroEL protein) (Protein Cpn60)	P	P	P	P	P	P	P
P39180	AG43_ECOLI	flu yeeQ yzzX b2000 JW1982	Antigen 43 (AG43) (Fluffing protein) [Cleaved into: Antigen 43 alpha chain; Antigen 43 beta chain]	P	P	P	P	P	P	P
P0AFG8	ODP1_ECOLI	aceE b0114 JW0110	Pyruvate dehydrogenase E1 component (PDH E1 component) (EC 1.2.4.1)	P	P	P	P	P	P	P
P0AC38	ASPA_ECOLI	aspA b4139 JW4099	Aspartate ammonia-lyase (Aspartase) (EC 4.3.1.1)	P	P	P	P	P	P	P
P0AG67	RS1_ECOLI	rpsA ssyF b0911 JW0894	30S ribosomal protein S1 (Bacteriophage Q beta RNA-directed RNA polymerase subunit I) (Small ribosomal subunit protein bS1)	P	P	P	P	P	P	P
P0A9B2	G3P1_ECOLI	gapA b1779 JW1768	Glyceraldehyde-3-phosphate dehydrogenase A (GAPDH-A) (EC 1.2.1.12) (NAD-dependent glyceraldehyde-3-phosphate dehydrogenase)	P	P	P	P	P	P	P
P0A6Y8	DNAK_ECOLI	dnaK groP grpF seg b0014 JW0013	Chaperone protein DnaK (HSP70) (Heat shock 70 kDa protein) (Heat shock protein 70)	P	P	P	P	P	P	P
P0A8T7	RPOC_ECOLI	rpoC tabB b3988 JW3951	DNA-directed RNA polymerase subunit beta' (RNAP subunit beta') (EC 2.7.7.6) (RNA polymerase subunit beta') (Transcriptase subunit beta')	P	P	P	P	P	P	P
P0A6M8	EFG_ECOLI	fusA far fus b3340 JW3302	Elongation factor G (EF-G)	P	P	P	P	P	P	P
P0A6P9	ENO_ECOLI	eno b2779 JW2750	Enolase (EC 4.2.1.11) (2-phospho-D-glycerate hydro-lyase) (2-phosphoglycerate dehydratase)	P	P	P	P	P	P	P
P06959	ODP2_ECOLI	aceF b0115 JW0111	Dihydrolipoyllysine-residue acetyltransferase component of pyruvate dehydrogenase complex (EC 2.3.1.12) (Dihydrolipoamide acetyltransferase component of pyruvate dehydrogenase complex) (E2)	P	P	P	P	P	P	P
P0A9M8	PTA_ECOLI	pta b2297 JW2294	Phosphate acetyltransferase (EC 2.3.1.8) (Phosphotransacetylase)	P	P	P	P	P	P	P
P0A8V2	RPOB_ECOLI	rpoB groN nitB rif ron stl stv tabD b3987 JW3950	DNA-directed RNA polymerase subunit beta (RNAP subunit beta) (EC 2.7.7.6) (RNA polymerase subunit beta) (Transcriptase subunit beta)	P	P	P	P	P	P	P
P0ABB4	ATPB_ECOLI	atpD papB uncD b3732 JW3710	ATP synthase subunit beta (EC 3.6.3.14) (ATP synthase F1 sector subunit beta) (F-ATPase subunit beta)	P	P	P	P	P	P	P
P0A7K2	RL7_ECOLI	rplL b3986 JW3949	50S ribosomal protein L7/L12 (L8) (Large ribosomal subunit protein bL12)	P	P	P	P	P	P	P
P0ABB0	ATPA_ECOLI	atpA papA uncA b3734 JW3712	ATP synthase subunit alpha (EC 3.6.3.14) (ATP synthase F1 sector subunit alpha) (F-ATPase subunit alpha)	P	P	P	P	P	P	P
P69910	DCEB_ECOLI	gadB b1493 JW1488	Glutamate decarboxylase beta (GAD-beta) (EC 4.1.1.15)	P	P	P	P	P	P	P
P60422	RL2_ECOLI	rplB b3317 JW3279	50S ribosomal protein L2 (Large ribosomal subunit protein uL2)	P	P	P	P	P	P	P
P62399	RL5_ECOLI	rplE b3308 JW3270	50S ribosomal protein L5 (Large ribosomal subunit protein uL5)	P	P	P	P	P	P	P
P0A7V3	RS3_ECOLI	rpsC b3314 JW3276	30S ribosomal protein S3 (Small ribosomal subunit protein uS3)	P	P	P	P	P	P	P
P0A7V8	RS4_ECOLI	rpsD ramA b3296 JW3258	30S ribosomal protein S4 (Small ribosomal subunit protein uS4)	P	P	P	P	P	P	P
P0A9P0	DLDH_ECOLI	lpdA lpd b0116 JW0112	Dihydrolipoyl dehydrogenase (EC 1.8.1.4) (Dihydrolipoamide dehydrogenase) (E3 component of pyruvate and 2-oxoglutarate dehydrogenases complexes) (Glycine cleavage system L protein)	P	P	P	P	P	P	P
P63284	CLPB_ECOLI	clpB htpM b2592 JW2573	Chaperone protein ClpB (Heat shock protein F84.1)	P	P	P	P	P	P	P
P0A940	BAMA_ECOLI	bamA yaeT yzzN yzzY b0177 JW0172	Outer membrane protein assembly factor BamA (Omp85)		P	P	P	P	P	P
P0A7L0	RL1_ECOLI	rplA b3984 JW3947	50S ribosomal protein L1 (Large ribosomal subunit protein uL1)	P	P	P	P	P	P	P
P0A7Z4	RPOA_ECOLI	rpoA pez phs sez b3295 JW3257	DNA-directed RNA polymerase subunit alpha (RNAP subunit alpha) (EC 2.7.7.6) (RNA polymerase subunit alpha) (Transcriptase subunit alpha)	P	P	P	P	P	P	P
P0A7V0	RS2_ECOLI	rpsB b0169 JW0164	30S ribosomal protein S2 (Small ribosomal subunit protein uS2)	P	P	P	P	P	P	P
P0AE08	AHPC_ECOLI	ahpC b0605 JW0598	Alkyl hydroperoxide reductase C (EC 1.11.1.15) (Alkyl hydroperoxide reductase protein C22) (Peroxiredoxin) (SCRP-23) (Sulfate starvation-induced protein 8) (SSI8) (Thioredoxin peroxidase)	P	P	P	P	P	P	P
P0A7W1	RS5_ECOLI	rpsE spc b3303 JW3265	30S ribosomal protein S5 (Small ribosomal subunit protein uS5)	P	P	P	P	P	P	P
P60723	RL4_ECOLI	rplD eryA b3319 JW3281	50S ribosomal protein L4 (Large ribosomal subunit protein uL4)	P	P	P	P	P	P	P
P0AD61	KPYK1_ECOLI	pykF b1676 JW1666	Pyruvate kinase I (EC 2.7.1.40) (PK-1)		P	P	P	P	P	P
P02359	RS7_ECOLI	rpsG b3341 JW3303	30S ribosomal protein S7 (Small ribosomal subunit protein uS7)	P	P	P	P	P	P	P
P0A9C5	GLN1B_ECOLI	glnA b3870 JW3841	Glutamine synthetase (GS) (EC 6.3.1.2) (Glutamate--ammonia ligase) (Glutamine synthetase I beta) (GSI beta)	P	P	P	P	P	P	P
P0A8N5	SYK2_ECOLI	lysU b4129 JW4090	Lysine--tRNA ligase, heat inducible (EC 6.1.1.6) (Lysyl-tRNA synthetase) (LysRS)	P	P	P	P	P	P	P
P13029	KATG_ECOLI	katG b3942 JW3914	Catalase-peroxidase (CP) (EC 1.11.1.21) (Hydroperoxidase I) (HPI) (Peroxidase/catalase)	P	P	P	P	P	P	P
P0A850	TIG_ECOLI	tig b0436 JW0426	Trigger factor (TF) (EC 5.2.1.8) (PPIase)	P	P	P	P	P	P	P
P68066	GRCA_ECOLI	grcA yfiD b2579 JW2563	Autonomous glycyl radical cofactor	P	P	P	P	P	P	P
P0A6P1	EFTS_ECOLI	tsf b0170 JW0165	Elongation factor Ts (EF-Ts) (Bacteriophage Q beta RNA-directed RNA polymerase subunit IV)	P	P	P	P	P	P	P
P0A7D4	PURA_ECOLI	purA adeK b4177 JW4135	Adenylosuccinate synthetase (AMPSase) (AdSS) (EC 6.3.4.4) (IMP--aspartate ligase)	P	P	P	P	P	P	P
P17169	GLMS_ECOLI	glmS b3729 JW3707	Glutamine--fructose-6-phosphate aminotransferase [isomerizing] (EC 2.6.1.16) (D-fructose-6-phosphate amidotransferase) (GFAT) (Glucosamine-6-phosphate synthase) (Hexosephosphate aminotransferase) (L-glutamine--D-fructose-6-phosphate amidotransferase)	P	P	P	P	P	P	P
P0A8M3	SYT_ECOLI	thrS b1719 JW1709	Threonine--tRNA ligase (EC 6.1.1.3) (Threonyl-tRNA synthetase) (ThrRS)	P	P	P	P	P	P	P
P61175	RL22_ECOLI	rplV eryB b3315 JW3277	50S ribosomal protein L22 (Large ribosomal subunit protein uL22)	P	P	P	P	P	P	P
P0A7L3	RL20_ECOLI	rplT pdzA b1716 JW1706	50S ribosomal protein L20 (Large ribosomal subunit protein bL20)	P	P	P	P	P	P	P
P60438	RL3_ECOLI	rplC b3320 JW3282	50S ribosomal protein L3 (Large ribosomal subunit protein uL3)	P	P	P	P	P	P	P
P0ABT2	DPS_ECOLI	dps pexB vtm b0812 JW0797	DNA protection during starvation protein (EC 1.16.-.-)	P	P	P	P	P	P	P
B8LFD6	B8LFD6_ECOLI	lacZ	Beta-galactosidase (Beta-gal) (EC 3.2.1.23) (Lactase)			P				P
P02413	RL15_ECOLI	rplO b3301 JW3263	50S ribosomal protein L15 (Large ribosomal subunit protein uL15)	P	P	P	P	P	P	P
P0A6F3	GLPK_ECOLI	glpK b3926 JW3897	Glycerol kinase (EC 2.7.1.30) (ATP:glycerol 3-phosphotransferase) (Glycerokinase) (GK)	P	P	P				P
P0AG55	RL6_ECOLI	rplF b3305 JW3267	50S ribosomal protein L6 (Large ribosomal subunit protein uL6)	P	P	P	P	P	P	P
P0A7S3	RS12_ECOLI	rpsL strA b3342 JW3304	30S ribosomal protein S12 (Small ribosomal subunit protein uS12)	P	P	P		P	P	P
P00363	FRDA_ECOLI	frdA b4154 JW4115	Fumarate reductase flavoprotein subunit (EC 1.3.5.4)	P	P	P	P	P	P	P
P0A7S9	RS13_ECOLI	rpsM b3298 JW3260	30S ribosomal protein S13 (Small ribosomal subunit protein uS13)	P	P	P	P	P	P	P
P37194	SLP_ECOLI	slp b3506 JW3474	Outer membrane protein slp	P	P	P	P	P	P	P
P0A9A6	FTSZ_ECOLI	ftsZ sfiB sulB b0095 JW0093	Cell division protein FtsZ	P	P	P	P	P	P	P
P0AG30	RHO_ECOLI	rho nitA psuA rnsC sbaA tsu b3783 JW3756	Transcription termination factor Rho (EC 3.6.4.-) (ATP-dependent helicase Rho)	P	P	P	P	P	P	P
P27302	TKT1_ECOLI	tktA tkt b2935 JW5478	Transketolase 1 (TK 1) (EC 2.2.1.1)	P	P	P	P	P	P	P
P0A717	KPRS_ECOLI	prs prsA b1207 JW1198	Ribose-phosphate pyrophosphokinase (RPPK) (EC 2.7.6.1) (5-phospho-D-ribosyl alpha-1-diphosphate) (Phosphoribosyl diphosphate synthase) (Phosphoribosyl pyrophosphate synthase) (P-Rib-PP synthase) (PRPP synthase) (PRPPase)	P	P	P	P	P	P	P
P0A917	OMPX_ECOLI	ompX ybiG b0814 JW0799	Outer membrane protein X	P	P		P	P	P
P0A7J3	RL10_ECOLI	rplJ b3985 JW3948	50S ribosomal protein L10 (50S ribosomal protein L8) (Large ribosomal subunit protein uL10)	P	P	P	P	P	P	P
P0A799	PGK_ECOLI	pgk b2926 JW2893	Phosphoglycerate kinase (EC 2.7.2.3)		P	P	P	P	P	P
P0A7R1	RL9_ECOLI	rplI b4203 JW4161	50S ribosomal protein L9 (Large ribosomal subunit protein bL9)	P	P	P	P	P	P	P
P0AGF6	TDCB_ECOLI	tdcB b3117 JW3088	L-threonine dehydratase catabolic TdcB (EC 4.3.1.19) (L-serine dehydratase) (EC 4.3.1.17) (Threonine deaminase)	P	P	P	P	P	P	P
P08839	PT1_ECOLI	ptsI b2416 JW2409	Phosphoenolpyruvate-protein phosphotransferase (EC 2.7.3.9) (Phosphotransferase system, enzyme I)	P	P	P	P	P		P
P0A705	IF2_ECOLI	infB gicD ssyG b3168 JW3137	Translation initiation factor IF-2	P	P	P	P	P	P	P
P23538	PPSA_ECOLI	ppsA pps b1702 JW1692	Phosphoenolpyruvate synthase (PEP synthase) (EC 2.7.9.2) (Pyruvate, water dikinase)	P	P	P	P	P	P	P
P00805	ASPG2_ECOLI	ansB b2957 JW2924	L-asparaginase 2 (EC 3.5.1.1) (L-asparaginase II) (L-ASNase II) (L-asparagine amidohydrolase II) (Colaspase)	P	P	P	P	P	P	P
P0A6Z3	HTPG_ECOLI	htpG b0473 JW0462	Chaperone protein HtpG (Heat shock protein C62.5) (Heat shock protein HtpG) (High temperature protein G)		P	P	P	P	P	P
P0A7K6	RL19_ECOLI	rplS b2606 JW2587	50S ribosomal protein L19 (Large ribosomal subunit protein bL19)	P	P	P	P	P	P	P
P0A7X3	RS9_ECOLI	rpsI b3230 JW3199	30S ribosomal protein S9 (Small ribosomal subunit protein uS9)	P	P	P	P	P	P	P
P0A858	TPIS_ECOLI	tpiA tpi b3919 JW3890	Triosephosphate isomerase (TIM) (TPI) (EC 5.3.1.1) (Triose-phosphate isomerase)	P	P	P	P	P	P	P
P0ADY3	RL14_ECOLI	rplN b3310 JW3272	50S ribosomal protein L14 (Large ribosomal subunit protein uL14)	P	P	P	P	P	P	P
P00864	CAPP_ECOLI	ppc glu b3956 JW3928	Phosphoenolpyruvate carboxylase (PEPC) (PEPCase) (EC 4.1.1.31)	P	P	P	P	P		P
P0A7G6	RECA_ECOLI	recA lexB recH rnmB tif umuB zab b2699 JW2669	Protein RecA (Recombinase A)	P	P	P	P	P	P	P
P42632	TDCE_ECOLI	tdcE yhaS b3114 JW5522	PFL-like enzyme TdcE (Keto-acid formate acetyltransferase) (Keto-acid formate-lyase) (Ketobutyrate formate-lyase) (KFL) (EC 2.3.1.-) (Pyruvate formate-lyase) (PFL) (EC 2.3.1.54)	P	P	P	P	P	P	P
P0ADY7	RL16_ECOLI	rplP b3313 JW3275	50S ribosomal protein L16 (Large ribosomal subunit protein uL16)	P	P	P	P	P	P	P
P0A6A3	ACKA_ECOLI	ackA ack b2296 JW2293	Acetate kinase (EC 2.7.2.1) (Acetokinase)	P	P	P	P	P	P	P
P0AB71	ALF_ECOLI	fbaA fba fda b2925 JW2892	Fructose-bisphosphate aldolase class 2 (FBP aldolase) (FBPA) (EC 4.1.2.13) (Fructose-1,6-bisphosphate aldolase) (Fructose-bisphosphate aldolase class II)		P	P	P	P	P	P
P0A7R9	RS11_ECOLI	rpsK b3297 JW3259	30S ribosomal protein S11 (Small ribosomal subunit protein uS11)	P	P	P	P	P	P	P
P05055	PNP_ECOLI	pnp b3164 JW5851	Polyribonucleotide nucleotidyltransferase (EC 2.7.7.8) (Polynucleotide phosphorylase) (PNPase)	P	P	P	P	P	P	P
P0A870	TALB_ECOLI	talB yaaK b0008 JW0007	Transaldolase B (EC 2.2.1.2)		P	P	P	P	P	P
P0A6H5	HSLU_ECOLI	hslU htpI b3931 JW3902	ATP-dependent protease ATPase subunit HslU (Heat shock protein HslU) (Unfoldase HslU)	P	P	P	P	P		P
P0AES6	GYRB_ECOLI	gyrB acrB cou himB hisU nalC parA pcbA b3699 JW5625	DNA gyrase subunit B (EC 5.99.1.3) (Type IIA topoisomerase subunit GyrB)	P	P	P	P	P		P
P69797	PTNAB_ECOLI	manX gptB ptsL b1817 JW1806	PTS system mannose-specific EIIAB component (EC 2.7.1.191) (EIIAB-Man) (EIII-Man) [Includes: Mannose-specific phosphotransferase enzyme IIA component (PTS system mannose-specific EIIA component); Mannose-specific phosphotransferase enzyme IIB component (PTS system mannose-specific EIIB component)]	P	P	P	P	P	P	P
P0ACF8	HNS_ECOLI	hns bglY cur drdX hnsA msyA osmZ pilG topS b1237 JW1225	DNA-binding protein H-NS (Heat-stable nucleoid-structuring protein) (Histone-like protein HLP-II) (Protein B1) (Protein H1)	P	P	P	P	P	P	P
P0A912	PAL_ECOLI	pal excC b0741 JW0731	Peptidoglycan-associated lipoprotein	P	P	P				P
P0A9M0	LON_ECOLI	lon capR deg lopA muc b0439 JW0429	Lon protease (EC 3.4.21.53) (ATP-dependent protease La)	P	P	P	P	P	P	P
P02358	RS6_ECOLI	rpsF b4200 JW4158	30S ribosomal protein S6 (Small ribosomal subunit protein bS6) [Cleaved into: 30S ribosomal protein S6, fully modified isoform; 30S ribosomal protein S6, non-modified isoform]	P	P	P	P	P	P	P
P02930	TOLC_ECOLI	tolC colE1-i mtcB mukA refI toc weeA b3035 JW5503	Outer membrane protein TolC (Multidrug efflux pump subunit TolC) (Outer membrane factor TolC)	P	P	P	P	P	P	P
P0A903	BAMC_ECOLI	bamC dapX nlpB b2477 JW2462	Outer membrane protein assembly factor BamC		P	P	P	P	P	P
P0ABJ9	CYDA_ECOLI	cydA cyd-1 b0733 JW0722	Cytochrome bd-I ubiquinol oxidase subunit 1 (EC 1.10.3.14) (Cytochrome bd-I oxidase subunit I) (Cytochrome d ubiquinol oxidase subunit I)	P	P	P	P	P	P	P
P0A7R5	RS10_ECOLI	rpsJ nusE b3321 JW3283	30S ribosomal protein S10 (Small ribosomal subunit protein uS10)	P	P	P	P	P	P	P
P32132	TYPA_ECOLI	typA bipA yihK b3871 JW5571	GTP-binding protein TypA/BipA (Tyrosine phosphorylated protein A)	P	P	P	P	P		P
P0ABK5	CYSK_ECOLI	cysK cysZ b2414 JW2407	Cysteine synthase A (CSase A) (EC 2.5.1.47) (O-acetylserine (thiol)-lyase A) (OAS-TL A) (O-acetylserine sulfhydrylase A) (S-carboxymethylcysteine synthase) (EC 4.5.1.5) (Sulfate starvation-induced protein 5) (SSI5)		P	P	P	P		P
P0A9H3	LDCI_ECOLI	cadA ldcI b4131 JW4092	Inducible lysine decarboxylase (LDC) (EC 4.1.1.18)		P	P	P	P		P
P0A9X4	MREB_ECOLI	mreB envB rodY b3251 JW3220	Rod shape-determining protein MreB	P	P	P	P	P	P	P
P00961	SYGB_ECOLI	glyS glyS(B) b3559 JW3530	Glycine--tRNA ligase beta subunit (EC 6.1.1.14) (Glycyl-tRNA synthetase beta subunit) (GlyRS)	P	P	P	P	P	P	P
P0ABA0	ATPF_ECOLI	atpF papF uncF b3736 JW3714	ATP synthase subunit b (ATP synthase F(0) sector subunit b) (ATPase subunit I) (F-type ATPase subunit b) (F-ATPase subunit b)	P	P	P	P	P	P	P
P0A905	SLYB_ECOLI	slyB b1641 JW1633	Outer membrane lipoprotein SlyB	P	P	P	P	P	P	P
P0AFG6	ODO2_ECOLI	sucB b0727 JW0716	Dihydrolipoyllysine-residue succinyltransferase component of 2-oxoglutarate dehydrogenase complex (EC 2.3.1.61) (2-oxoglutarate dehydrogenase complex component E2) (OGDC-E2) (Dihydrolipoamide succinyltransferase component of 2-oxoglutarate dehydrogenase complex)	P	P	P		P		P
P0AEZ3	MIND_ECOLI	minD b1175 JW1164	Septum site-determining protein MinD (Cell division inhibitor MinD)	P	P	P	P	P	P	P
P31554	LPTD_ECOLI	lptD imp ostA yabG b0054 JW0053	LPS-assembly protein LptD (Organic solvent tolerance protein)		P	P	P	P		P
P0A7J7	RL11_ECOLI	rplK relC b3983 JW3946	50S ribosomal protein L11 (Large ribosomal subunit protein uL11)	P	P	P	P	P	P	P
P0A6H1	CLPX_ECOLI	clpX lopC b0438 JW0428	ATP-dependent Clp protease ATP-binding subunit ClpX (ATP-dependent unfoldase ClpX)		P	P	P	P		P
P0AAI3	FTSH_ECOLI	ftsH hflB mrsC std tolZ b3178 JW3145	ATP-dependent zinc metalloprotease FtsH (EC 3.4.24.-) (Cell division protease FtsH)	P	P	P	P	P	P	P
P0AG44	RL17_ECOLI	rplQ b3294 JW3256	50S ribosomal protein L17 (Large ribosomal subunit protein bL17)	P	P	P	P	P	P	P
P0C018	RL18_ECOLI	rplR b3304 JW3266	50S ribosomal protein L18 (Large ribosomal subunit protein uL18)		P	P	P	P	P	P
P77774	BAMB_ECOLI	bamB yfgL b2512 JW2496	Outer membrane protein assembly factor BamB	P	P	P	P	P		P
P13445	RPOS_ECOLI	rpoS appR katF nur otsX sigS b2741 JW5437	RNA polymerase sigma factor RpoS (Sigma S) (Sigma-38)	P	P	P	P	P	P
P21889	SYD_ECOLI	aspS tls b1866 JW1855	Aspartate--tRNA ligase (EC 6.1.1.12) (Aspartyl-tRNA synthetase) (AspRS)	P	P	P	P	P		P
P0AA10	RL13_ECOLI	rplM b3231 JW3200	50S ribosomal protein L13 (Large ribosomal subunit protein uL13)	P	P	P	P	P	P	P
P07017	MCP2_ECOLI	tar cheM b1886 JW1875	Methyl-accepting chemotaxis protein II (MCP-II) (Aspartate chemoreceptor protein)	P	P	P	P	P	P	P
P0AC02	BAMD_ECOLI	bamD yfiO b2595 JW2577	Outer membrane protein assembly factor BamD		P	P	P	P		P
P0A7U3	RS19_ECOLI	rpsS b3316 JW3278	30S ribosomal protein S19 (Small ribosomal subunit protein uS19)	P	P	P	P	P	P	P
P21599	KPYK2_ECOLI	pykA b1854 JW1843	Pyruvate kinase II (EC 2.7.1.40) (PK-2)		P	P	P	P		P
P0A8L1	SYS_ECOLI	serS b0893 JW0876	Serine--tRNA ligase (EC 6.1.1.11) (Seryl-tRNA synthetase) (SerRS) (Seryl-tRNA(Ser/Sec) synthetase)	P	P	P	P	P	P	P
P00957	SYA_ECOLI	alaS lovB b2697 JW2667	Alanine--tRNA ligase (EC 6.1.1.7) (Alanyl-tRNA synthetase) (AlaRS)		P	P	P	P		P
P37903	USPF_ECOLI	uspF ynaF yzzL b1376 JW1370	Universal stress protein F	P	P	P	P	P	P	P
P07395	SYFB_ECOLI	pheT b1713 JW1703	Phenylalanine--tRNA ligase beta subunit (EC 6.1.1.20) (Phenylalanyl-tRNA synthetase beta subunit) (PheRS)		P	P	P	P		P
P0A9W3	ETTA_ECOLI	ettA yjjK b4391 JW4354	Energy-dependent translational throttle protein EttA (Translational regulatory factor EttA)		P	P				P
P69786	PTGCB_ECOLI	ptsG glcA umg b1101 JW1087	PTS system glucose-specific EIICB component (EIICB-Glc) (EII-Glc) [Includes: Glucose permease IIC component (PTS system glucose-specific EIIC component); Glucose-specific phosphotransferase enzyme IIB component (EC 2.7.1.199) (PTS system glucose-specific EIIB component)]	P	P	P	P	P		P
P0A817	METK_ECOLI	metK metX b2942 JW2909	S-adenosylmethionine synthase (AdoMet synthase) (EC 2.5.1.6) (MAT) (Methionine adenosyltransferase)	P	P	P	P	P		P
P0ADG7	IMDH_ECOLI	guaB guaR b2508 JW5401	Inosine-5'-monophosphate dehydrogenase (IMP dehydrogenase) (IMPD) (IMPDH) (EC 1.1.1.205)	P	P	P	P	P	P	P
P21513	RNE_ECOLI	rne ams hmp1 b1084 JW1071	Ribonuclease E (RNase E) (EC 3.1.26.12)		P	P	P	P	P	P
P00350	6PGD_ECOLI	gnd b2029 JW2011	6-phosphogluconate dehydrogenase, decarboxylating (EC 1.1.1.44)		P	P	P	P		P
P0AC41	SDHA_ECOLI	sdhA b0723 JW0713	Succinate dehydrogenase flavoprotein subunit (EC 1.3.5.1)		P	P	P	P	P	P
P0ABH9	CLPA_ECOLI	clpA lopD b0882 JW0866	ATP-dependent Clp protease ATP-binding subunit ClpA		P	P	P	P	P	P
P0AFG3	ODO1_ECOLI	sucA b0726 JW0715	2-oxoglutarate dehydrogenase E1 component (EC 1.2.4.2) (Alpha-ketoglutarate dehydrogenase)	P	P	P	P	P	P	P
P12758	UDP_ECOLI	udp b3831 JW3808	Uridine phosphorylase (UPase) (UrdPase) (EC 2.4.2.3)		P	P	P	P		P
P0A7T7	RS18_ECOLI	rpsR b4202 JW4160	30S ribosomal protein S18 (Small ribosomal subunit protein bS18)	P	P	P	P	P	P	P
P69776	LPP_ECOLI	lpp mlpA mulI b1677 JW1667	Major outer membrane prolipoprotein Lpp [Cleaved into: Major outer membrane lipoprotein Lpp (Braun lipoprotein) (Murein-lipoprotein)]	P	P	P			P	P
P02931	OMPF_ECOLI	ompF cmlB coa cry tolF b0929 JW0912	Outer membrane protein F (Outer membrane protein 1A) (Outer membrane protein B) (Outer membrane protein IA) (Porin OmpF)			P			P	P
P0A6F9	CH10_ECOLI	groS groES mopB b4142 JW4102	10 kDa chaperonin (GroES protein) (Protein Cpn10)		P	P	P	P	P	P
P76558	MAO2_ECOLI	maeB ypfF b2463 JW2447	NADP-dependent malic enzyme (NADP-ME) (EC 1.1.1.40)		P	P	P	P		P
P0A9S5	GLDA_ECOLI	gldA b3945 JW5556	Glycerol dehydrogenase (GDH) (GLDH) (EC 1.1.1.6)	P	P	P	P	P	P	P
P0A9C0	GLPA_ECOLI	glpA b2241 JW2235	Anaerobic glycerol-3-phosphate dehydrogenase subunit A (G-3-P dehydrogenase) (EC 1.1.5.3)		P	P				P
P0A9D8	DAPD_ECOLI	dapD b0166 JW0161	2,3,4,5-tetrahydropyridine-2,6-dicarboxylate N-succinyltransferase (EC 2.3.1.117) (Tetrahydrodipicolinate N-succinyltransferase) (THDP succinyltransferase) (THP succinyltransferase) (Tetrahydropicolinate succinylase)		P	P	P	P	P	P
P0A7E5	PYRG_ECOLI	pyrG b2780 JW2751	CTP synthase (EC 6.3.4.2) (Cytidine 5'-triphosphate synthase) (Cytidine triphosphate synthetase) (CTP synthetase) (CTPS) (UTP--ammonia ligase)	P	P	P	P	P		P
P0ACE0	MBHM_ECOLI	hybC b2994 JW2962	Hydrogenase-2 large chain (HYD2) (EC 1.12.99.6) (Membrane-bound hydrogenase 2 large subunit) (NiFe hydrogenase)		P	P	P	P		P
P15288	PEPD_ECOLI	pepD pepH b0237 JW0227	Cytosol non-specific dipeptidase (EC 3.4.13.18) (Aminoacyl-histidine dipeptidase) (Beta-alanyl-histidine dipeptidase) (Carnosinase) (Cysteinylglycinase) (Peptidase D) (Xaa-His dipeptidase) (X-His dipeptidase)		P	P	P	P	P	P
P0AED0	USPA_ECOLI	uspA b3495 JW3462	Universal stress protein A				P	P	P
P0A7U7	RS20_ECOLI	rpsT b0023 JW0022	30S ribosomal protein S20 (Small ribosomal subunit protein bS20)	P	P	P	P	P	P	P
P67910	HLDD_ECOLI	hldD htrM rfaD waaD b3619 JW3594	ADP-L-glycero-D-manno-heptose-6-epimerase (EC 5.1.3.20) (ADP-L-glycero-beta-D-manno-heptose-6-epimerase) (ADP-glyceromanno-heptose 6-epimerase) (ADP-hep 6-epimerase) (AGME)	P	P	P	P	P	P	P
P36683	ACNB_ECOLI	acnB yacI yacJ b0118 JW0114	Aconitate hydratase B (ACN) (Aconitase) (EC 4.2.1.3) ((2R,3S)-2-methylisocitrate dehydratase) ((2S,3R)-3-hydroxybutane-1,2,3-tricarboxylate dehydratase) (2-methyl-cis-aconitate hydratase) (EC 4.2.1.99) (Iron-responsive protein-like) (IRP-like) (RNA-binding protein)		P	P	P	P	P	P
P68919	RL25_ECOLI	rplY b2185 JW2173	50S ribosomal protein L25 (Large ribosomal subunit protein bL25)	P		P	P	P	P	P
P0AC47	FRDB_ECOLI	frdB b4153 JW4114	Fumarate reductase iron-sulfur subunit (EC 1.3.5.1)		P	P	P	P	P	P
P14407	FUMB_ECOLI	fumB b4122 JW4083	Fumarate hydratase class I, anaerobic (EC 4.2.1.2) (D-tartrate dehydratase) (EC 4.2.1.81) (Fumarase B)		P	P	P	P		P
P0ABA6	ATPG_ECOLI	atpG papC uncG b3733 JW3711	ATP synthase gamma chain (ATP synthase F1 sector gamma subunit) (F-ATPase gamma subunit)		P	P	P	P		P
P10408	SECA_ECOLI	secA azi pea prlD b0098 JW0096	Protein translocase subunit SecA		P	P	P	P		P
P28629	ADIA_ECOLI	adiA adi b4117 JW5731	Biodegradative arginine decarboxylase (ADC) (EC 4.1.1.19)	P	P	P	P	P	P
P33195	GCSP_ECOLI	gcvP b2903 JW2871	Glycine dehydrogenase (decarboxylating) (EC 1.4.4.2) (Glycine cleavage system P-protein) (Glycine decarboxylase) (Glycine dehydrogenase (aminomethyl-transferring))		P	P	P	P		P
P0A825	GLYA_ECOLI	glyA b2551 JW2535	Serine hydroxymethyltransferase (SHMT) (Serine methylase) (EC 2.1.2.1)		P	P	P	P		P
P0AEK4	FABI_ECOLI	fabI envM b1288 JW1281	Enoyl-[acyl-carrier-protein] reductase [NADH] FabI (ENR) (EC 1.3.1.9) (NADH-dependent enoyl-ACP reductase)		P	P	P	P		P
P0A8M0	SYN_ECOLI	asnS tss b0930 JW0913	Asparagine--tRNA ligase (EC 6.1.1.22) (Asparaginyl-tRNA synthetase) (AsnRS)		P	P	P	P		P
P0A953	FABB_ECOLI	fabB fabC b2323 JW2320	3-oxoacyl-[acyl-carrier-protein] synthase 1 (EC 2.3.1.41) (3-oxoacyl-[acyl-carrier-protein] synthase I) (Beta-ketoacyl-ACP synthase I) (KAS I)		P	P	P	P		P
P60624	RL24_ECOLI	rplX b3309 JW3271	50S ribosomal protein L24 (Large ribosomal subunit protein uL24)	P	P	P	P	P	P	P
P0A9S1	FUCO_ECOLI	fucO b2799 JW2770	Lactaldehyde reductase (EC 1.1.1.77) (Propanediol oxidoreductase)		P	P	P	P		P
P36938	PGM_ECOLI	pgm b0688 JW0675	Phosphoglucomutase (PGM) (EC 5.4.2.2) (Glucose phosphomutase)		P	P	P	P		P
P0A7W7	RS8_ECOLI	rpsH b3306 JW3268	30S ribosomal protein S8 (Small ribosomal subunit protein uS8)		P	P	P	P	P	P
P0A6B7	ISCS_ECOLI	iscS nuvC yfhO yzzO b2530 JW2514	Cysteine desulfurase IscS (EC 2.8.1.7) (NifS protein homolog) (ThiI transpersulfidase) (TusA transpersulfidase)		P	P	P	P		P
P61714	RISB_ECOLI	ribE ribH ybaF b0415 JW0405	6,7-dimethyl-8-ribityllumazine synthase (DMRL synthase) (LS) (Lumazine synthase) (EC 2.5.1.78)	P	P	P	P	P	P	P
P61889	MDH_ECOLI	mdh b3236 JW3205	Malate dehydrogenase (EC 1.1.1.37)		P	P	P	P	P	P
P0AGD3	SODF_ECOLI	sodB b1656 JW1648	Superoxide dismutase [Fe] (EC 1.15.1.1)				P	P	P
P09152	NARG_ECOLI	narG bisD narC b1224 JW1215	Respiratory nitrate reductase 1 alpha chain (EC 1.7.99.4) (Nitrate reductase A subunit alpha) (Quinol-nitrate oxidoreductase subunit alpha)		P	P	P	P
P0A836	SUCC_ECOLI	sucC b0728 JW0717	Succinate--CoA ligase [ADP-forming] subunit beta (EC 6.2.1.5) (Succinyl-CoA synthetase subunit beta) (SCS-beta)		P	P	P	P	P	P
P00561	AK1H_ECOLI	thrA thrA1 thrA2 b0002 JW0001	Bifunctional aspartokinase/homoserine dehydrogenase 1 (Aspartokinase I/homoserine dehydrogenase I) (AKI-HDI) [Includes: Aspartokinase (EC 2.7.2.4); Homoserine dehydrogenase (EC 1.1.1.3)]		P	P				P
P0ABC7	HFLK_ECOLI	hflK hflA b4174 JW4132	Modulator of FtsH protease HflK	P	P	P	P	P	P	P
P02942	MCP1_ECOLI	tsr cheD b4355 JW4318	Methyl-accepting chemotaxis protein I (MCP-I) (Serine chemoreceptor protein)		P	P	P	P		P
P0A6T1	G6PI_ECOLI	pgi b4025 JW3985	Glucose-6-phosphate isomerase (GPI) (EC 5.3.1.9) (Phosphoglucose isomerase) (PGI) (Phosphohexose isomerase) (PHI)		P	P	P	P
P0ADZ4	RS15_ECOLI	rpsO secC b3165 JW3134	30S ribosomal protein S15 (Small ribosomal subunit protein uS15)	P	P	P		P	P	P
P06129	BTUB_ECOLI	btuB bfe cer dcrC b3966 JW3938	Vitamin B12 transporter BtuB (Cobalamin receptor) (Outer membrane cobalamin translocator)	P	P	P		P		P
P0ACF0	DBHA_ECOLI	hupA b4000 JW3964	DNA-binding protein HU-alpha (HU-2) (NS2)				P	P	P	P
P69805	PTND_ECOLI	manZ gptB ptsM b1819 JW1808	PTS system mannose-specific EIID component (EII-M-Man) (EIID-Man) (Mannose permease IID component)	P	P	P	P	P	P	P
P0ABP8	DEOD_ECOLI	deoD pup b4384 JW4347	Purine nucleoside phosphorylase DeoD-type (PNP) (EC 2.4.2.1) (Inosine phosphorylase)		P		P	P	P	P
P16659	SYP_ECOLI	proS drpA b0194 JW0190	Proline--tRNA ligase (EC 6.1.1.15) (Global RNA synthesis factor) (Prolyl-tRNA synthetase) (ProRS)		P	P	P	P		P
P0ABC3	HFLC_ECOLI	hflC hflA b4175 JW4133	Modulator of FtsH protease HflC		P	P	P	P	P	P
P33602	NUOG_ECOLI	nuoG b2283 JW2278	NADH-quinone oxidoreductase subunit G (EC 1.6.5.11) (NADH dehydrogenase I subunit G) (NDH-1 subunit G) (NUO7)		P	P	P	P	P	P
P0AEW9	K1PF_ECOLI	fruK fpk b2168 JW2155	1-phosphofructokinase (EC 2.7.1.56) (Fructose 1-phosphate kinase)		P	P		P		P
P0ABH7	CISY_ECOLI	gltA gluT icdB b0720 JW0710	Citrate synthase (EC 2.3.3.16)		P	P	P	P		P
P0A915	OMPW_ECOLI	ompW yciD b1256 JW1248	Outer membrane protein W		P	P	P	P	P
P0AFF6	NUSA_ECOLI	nusA b3169 JW3138	Transcription termination/antitermination protein NusA (N utilization substance protein A) (Transcription termination/antitermination L factor)		P	P	P	P		P
P0A8N3	SYK1_ECOLI	lysS asuD herC b2890 JW2858	Lysine--tRNA ligase (EC 6.1.1.6) (Lysyl-tRNA synthetase) (LysRS)	P	P	P	P	P	P	P
P28903	NRDD_ECOLI	nrdD b4238 JW4197	Anaerobic ribonucleoside-triphosphate reductase (EC 1.1.98.6) (Class III ribonucleoside-triphosphate reductase)		P	P				P
P08312	SYFA_ECOLI	pheS b1714 JW5277	Phenylalanine--tRNA ligase alpha subunit (EC 6.1.1.20) (Phenylalanyl-tRNA synthetase alpha subunit) (PheRS)		P	P	P	P		P
P18775	DMSA_ECOLI	dmsA b0894 JW5118	Dimethyl sulfoxide reductase DmsA (DMSO reductase) (DMSOR) (Me2SO reductase) (EC 1.8.5.3)		P	P		P		P
P0AG90	SECD_ECOLI	secD b0408 JW0398	Protein translocase subunit SecD (Sec translocon accessory complex subunit SecD)		P	P	P	P		P
P24182	ACCC_ECOLI	accC fabG b3256 JW3224	Biotin carboxylase (EC 6.3.4.14) (Acetyl-CoA carboxylase subunit A) (ACC) (EC 6.4.1.2)		P	P	P	P	P	P
P0ADE6	YGAU_ECOLI	ygaU yzzM b2665 JW2640	Uncharacterized protein YgaU		P	P				P
P21499	RNR_ECOLI	rnr vacB yjeC b4179 JW5741	Ribonuclease R (RNase R) (EC 3.1.13.1) (Protein VacB)		P	P	P	P
P0A796	PFKA_ECOLI	pfkA b3916 JW3887	ATP-dependent 6-phosphofructokinase isozyme 1 (ATP-PFK 1) (Phosphofructokinase 1) (EC 2.7.1.11) (6-phosphofructokinase isozyme I) (Phosphohexokinase 1)		P	P	P	P		P
P22523	MUKB_ECOLI	mukB b0924 JW0907	Chromosome partition protein MukB (Structural maintenance of chromosome-related protein)		P	P				P
P76658	HLDE_ECOLI	hldE rfaE waaE yqiF b3052 JW3024	Bifunctional protein HldE [Includes: D-beta-D-heptose 7-phosphate kinase (EC 2.7.1.167) (D-beta-D-heptose 7-phosphotransferase) (D-glycero-beta-D-manno-heptose-7-phosphate kinase); D-beta-D-heptose 1-phosphate adenylyltransferase (EC 2.7.7.70) (D-glycero-beta-D-manno-heptose 1-phosphate adenylyltransferase)]		P	P	P	P		P
P13036	FECA_ECOLI	fecA b4291 JW4251	Fe(3+) dicitrate transport protein FecA (Iron(III) dicitrate transport protein FecA)		P		P	P
P39177	USPG_ECOLI	uspG ybdQ yzzU b0607 JW0600	Universal stress protein UP12 (Universal stress protein G)	P	P	P	P	P	P	P
P0A932	GFCE_ECOLI	gfcE yccZ b0983 JW0966	Putative polysaccharide export protein GfcE (Group 4 capsule protein E homolog)		P		P	P
P60785	LEPA_ECOLI	lepA b2569 JW2553	Elongation factor 4 (EF-4) (EC 3.6.5.n1) (Ribosomal back-translocase LepA)		P	P	P	P		P
P0A959	ALAA_ECOLI	alaA yfbQ b2290 JW2287	Glutamate-pyruvate aminotransferase AlaA (EC 2.6.1.2)		P	P	P	P		P
P04079	GUAA_ECOLI	guaA b2507 JW2491	GMP synthase [glutamine-hydrolyzing] (EC 6.3.5.2) (GMP synthetase) (GMPS) (Glutamine amidotransferase)		P	P	P	P		P
P37665	YIAD_ECOLI	yiaD b3552 JW5657	Probable lipoprotein YiaD		P	P			P	P
P37095	PEPB_ECOLI	pepB yfhI b2523 JW2507	Peptidase B (EC 3.4.11.23) (Aminopeptidase B)		P	P	P	P		P
P0AD33	YFCZ_ECOLI	yfcZ b2343 JW2340	UPF0381 protein YfcZ	P	P		P	P	P	P
P33599	NUOCD_ECOLI	nuoC nuoCD nuoD b2286 JW5375	NADH-quinone oxidoreductase subunit C/D (EC 1.6.5.11) (NADH dehydrogenase I subunit C/D) (NDH-1 subunit C/D) (NUO3/NUO4)		P	P		P	P	P
P16456	SELD_ECOLI	selD fdhB b1764 JW1753	Selenide, water dikinase (EC 2.7.9.3) (Selenium donor protein) (Selenophosphate synthase)		P	P	P	P		P
P08622	DNAJ_ECOLI	dnaJ groP b0015 JW0014	Chaperone protein DnaJ (HSP40) (Heat shock protein J)		P	P	P			P
P0A6V1	GLGC_ECOLI	glgC b3430 JW3393	Glucose-1-phosphate adenylyltransferase (EC 2.7.7.27) (ADP-glucose pyrophosphorylase) (ADPGlc PPase) (ADP-glucose synthase)	P	P	P	P	P		P
P0A8G6	NQOR_ECOLI	wrbA b1004 JW0989	NAD(P)H dehydrogenase (quinone) (EC 1.6.5.2) (Flavoprotein WrbA) (NAD(P)H:quinone oxidoreductase) (NQO)		P	P	P	P		P
P0A7M6	RL29_ECOLI	rpmC b3312 JW3274	50S ribosomal protein L29 (Large ribosomal subunit protein uL29)		P	P	P	P		P
P0A7T3	RS16_ECOLI	rpsP b2609 JW2590	30S ribosomal protein S16 (Small ribosomal subunit protein bS16)	P	P		P	P	P
P0A927	TSX_ECOLI	tsx nupA b0411 JW0401	Nucleoside-specific channel-forming protein Tsx		P	P		P		P
P0AG48	RL21_ECOLI	rplU b3186 JW3153	50S ribosomal protein L21 (Large ribosomal subunit protein bL21)	P	P	P			P	P
P0ABD5	ACCA_ECOLI	accA b0185 JW0180	Acetyl-coenzyme A carboxylase carboxyl transferase subunit alpha (ACCase subunit alpha) (Acetyl-CoA carboxylase carboxyltransferase subunit alpha) (EC 6.4.1.2)		P	P	P	P		P
P0ADA3	NLPD_ECOLI	nlpD b2742 JW2712	Murein hydrolase activator NlpD		P	P	P	P		P
P0AAC0	USPE_ECOLI	uspE ydaA b1333 JW1327	Universal stress protein E	P	P	P	P	P	P	P
P00509	AAT_ECOLI	aspC b0928 JW0911	Aspartate aminotransferase (AspAT) (EC 2.6.1.1) (Transaminase A)		P	P	P	P		P
P31120	GLMM_ECOLI	glmM mrsA yhbF b3176 JW3143	Phosphoglucosamine mutase (EC 5.4.2.10)		P	P	P	P		P
P0A715	KDSA_ECOLI	kdsA b1215 JW1206	2-dehydro-3-deoxyphosphooctonate aldolase (EC 2.5.1.55) (3-deoxy-D-manno-octulosonic acid 8-phosphate synthase) (KDO-8-phosphate synthase) (KDO 8-P synthase) (KDOPS) (Phospho-2-dehydro-3-deoxyoctonate aldolase)		P	P	P	P		P
P0A9Q1	ARCA_ECOLI	arcA cpxC dye fexA msp seg sfrA b4401 JW4364	Aerobic respiration control protein ArcA (Dye resistance protein)	P	P	P	P	P	P
P0AES4	GYRA_ECOLI	gyrA hisW nalA parD b2231 JW2225	DNA gyrase subunit A (EC 5.99.1.3)		P	P	P	P		P
P0ABU2	YCHF_ECOLI	ychF engD gtp1 b1203 JW1194	Ribosome-binding ATPase YchF		P	P	P	P		P
P00452	RIR1_ECOLI	nrdA dnaF b2234 JW2228	Ribonucleoside-diphosphate reductase 1 subunit alpha (EC 1.17.4.1) (Protein B1) (Ribonucleoside-diphosphate reductase 1 R1 subunit) (Ribonucleotide reductase 1)		P	P				P
P07363	CHEA_ECOLI	cheA b1888 JW1877	Chemotaxis protein CheA (EC 2.7.13.3)		P	P	P	P		P
P0ACF4	DBHB_ECOLI	hupB hopD b0440 JW0430	DNA-binding protein HU-beta (HU-1) (NS1)				P	P	P
P0A9K9	SLYD_ECOLI	slyD b3349 JW3311	FKBP-type peptidyl-prolyl cis-trans isomerase SlyD (PPIase) (EC 5.2.1.8) (Histidine-rich protein) (Metallochaperone SlyD) (Rotamase) (Sensitivity to lysis protein D) (WHP)	P	P	P	P	P	P	P
P13979	TRAT1_ECOLI	traT ECOK12F101	TraT complement resistance protein		P	P			P
P65807	YGEY_ECOLI	ygeY b2872 JW2840	Uncharacterized protein YgeY		P					P
P0A7L8	RL27_ECOLI	rpmA b3185 JW3152	50S ribosomal protein L27 (Large ribosomal subunit protein bL27)				P	P	P
P0AB89	PUR8_ECOLI	purB b1131 JW1117	Adenylosuccinate lyase (ASL) (EC 4.3.2.2) (Adenylosuccinase) (ASase)		P	P	P	P		P
P0A7M2	RL28_ECOLI	rpmB b3637 JW3612	50S ribosomal protein L28 (Large ribosomal subunit protein bL28)	P	P	P	P	P	P	P
Q46811	YGFK_ECOLI	ygfK b2878 JW5923	Putative oxidoreductase YgfK (Putative oxidoreductase Fe-S subunit)		P					P
P42630	TDCG_ECOLI	tdcG yhaP yhaQ b4471 JW5520	L-serine dehydratase TdcG (SDH) (EC 4.3.1.17) (L-serine deaminase)		P		P	P		P
P07001	PNTA_ECOLI	pntA b1603 JW1595	NAD(P) transhydrogenase subunit alpha (EC 1.6.1.2) (Nicotinamide nucleotide transhydrogenase subunit alpha) (Pyridine nucleotide transhydrogenase subunit alpha)		P	P	P	P		P
P0AE06	ACRA_ECOLI	acrA lir mtcA b0463 JW0452	Multidrug efflux pump subunit AcrA (AcrAB-TolC multidrug efflux pump subunit AcrA) (Acridine resistance protein A)		P	P	P	P		P
P0ADY1	PPID_ECOLI	ppiD ybaU b0441 JW0431	Peptidyl-prolyl cis-trans isomerase D (PPIase D) (EC 5.2.1.8) (Rotamase D)		P	P	P	P	P	P
P08200	IDH_ECOLI	icd icdA icdE b1136 JW1122	Isocitrate dehydrogenase [NADP] (IDH) (EC 1.1.1.42) (IDP) (NADP(+)-specific ICDH) (Oxalosuccinate decarboxylase)		P	P	P	P		P
P0ADW3	YHCB_ECOLI	yhcB b3233 JW5539	Inner membrane protein YhcB		P	P				P
P21507	SRMB_ECOLI	srmB rbaB rhlA b2576 JW2560	ATP-dependent RNA helicase SrmB (EC 3.6.4.13)		P	P	P	P		P
P0A8F0	UPP_ECOLI	upp uraP b2498 JW2483	Uracil phosphoribosyltransferase (EC 2.4.2.9) (UMP pyrophosphorylase) (UPRTase)		P	P	P	P		P
P0A862	TPX_ECOLI	tpx yzzJ b1324 JW1317	Thiol peroxidase (Tpx) (EC 1.11.1.15) (Peroxiredoxin tpx) (Prx) (Scavengase p20) (Thioredoxin peroxidase)		P		P	P	P	P
P25889	PREA_ECOLI	preA yeiA b2147 JW2134	NAD-dependent dihydropyrimidine dehydrogenase subunit PreA (DPD) (EC 1.3.1.1) (Dihydrothymine dehydrogenase) (Dihydrouracil dehydrogenase)		P	P		P		P
P0AGD7	SRP54_ECOLI	ffh b2610 JW5414	Signal recognition particle protein (Fifty-four homolog) (Ffh) (p48)		P	P	P	P		P
P35340	AHPF_ECOLI	ahpF b0606 JW0599	Alkyl hydroperoxide reductase subunit F (EC 1.8.1.-) (Alkyl hydroperoxide reductase F52A protein)		P	P	P	P		P
P0AAI5	FABF_ECOLI	fabF fabJ b1095 JW1081	3-oxoacyl-[acyl-carrier-protein] synthase 2 (EC 2.3.1.179) (3-oxoacyl-[acyl-carrier-protein] synthase II) (Beta-ketoacyl-ACP synthase II) (KAS II)		P	P	P	P		P
P21170	SPEA_ECOLI	speA b2938 JW2905	Biosynthetic arginine decarboxylase (ADC) (EC 4.1.1.19)		P	P	P	P		P
P11349	NARH_ECOLI	narH b1225 JW1216	Respiratory nitrate reductase 1 beta chain (EC 1.7.99.4) (Nitrate reductase A subunit beta) (Quinol-nitrate oxidoreductase subunit beta)		P	P	P	P	P
P07813	SYL_ECOLI	leuS b0642 JW0637	Leucine--tRNA ligase (EC 6.1.1.4) (Leucyl-tRNA synthetase) (LeuRS)		P	P				P
P0ABA4	ATPD_ECOLI	atpH papE uncH b3735 JW3713	ATP synthase subunit delta (ATP synthase F(1) sector subunit delta) (F-type ATPase subunit delta) (F-ATPase subunit delta)		P	P	P	P		P
P37440	UCPA_ECOLI	ucpA yfeF b2426 JW5394	Oxidoreductase UcpA (EC 1.-.-.-)		P	P		P		P
P00579	RPOD_ECOLI	rpoD alt b3067 JW3039	RNA polymerase sigma factor RpoD (Sigma-70)		P	P	P	P		P
P00956	SYI_ECOLI	ileS ilvS b0026 JW0024	Isoleucine--tRNA ligase (EC 6.1.1.5) (Isoleucyl-tRNA synthetase) (IleRS)		P	P	P	P		P
P60240	RAPA_ECOLI	rapA hepA yabA b0059 JW0058	RNA polymerase-associated protein RapA (EC 3.6.4.-) (ATP-dependent helicase HepA)		P	P	P	P		P
P0A853	TNAA_ECOLI	tnaA ind b3708 JW3686	Tryptophanase (EC 4.1.99.1) (L-tryptophan indole-lyase) (TNase)			P			P
P77739	YNIA_ECOLI	yniA b1725 JW1714	Putative kinase YniA	P	P	P	P	P	P	P
P0A7M9	RL31_ECOLI	rpmE b3936 JW3907	50S ribosomal protein L31 (Large ribosomal subunit protein bL31-A)	P	P	P	P	P	P	P
P0AAB6	GALF_ECOLI	galF wcaN b2042 JW2027	UTP--glucose-1-phosphate uridylyltransferase (EC 2.7.7.9) (Alpha-D-glucosyl-1-phosphate uridylyltransferase) (UDP-glucose pyrophosphorylase) (UDPGP) (Uridine diphosphoglucose pyrophosphorylase)		P	P	P	P		P
P0A9Q5	ACCD_ECOLI	accD dedB usg b2316 JW2313	Acetyl-coenzyme A carboxylase carboxyl transferase subunit beta (ACCase subunit beta) (Acetyl-CoA carboxylase carboxyltransferase subunit beta) (EC 6.4.1.2)		P	P		P		P
P0AEU7	SKP_ECOLI	skp hlpA ompH b0178 JW0173	Chaperone protein Skp (DNA-binding 17 kDa protein) (Histone-like protein HLP-1) (Seventeen kilodalton protein)		P	P	P	P		P
P0AGE9	SUCD_ECOLI	sucD b0729 JW0718	Succinate--CoA ligase [ADP-forming] subunit alpha (EC 6.2.1.5) (Succinyl-CoA synthetase subunit alpha) (SCS-alpha)		P	P	P	P		P
P00550	PTM3C_ECOLI	mtlA b3599 JW3573	PTS system mannitol-specific EIICBA component (EIICBA-Mtl) (EII-Mtl) [Includes: Mannitol permease IIC component (PTS system mannitol-specific EIIC component); Mannitol-specific phosphotransferase enzyme IIB component (EC 2.7.1.197) (PTS system mannitol-specific EIIB component); Mannitol-specific phosphotransferase enzyme IIA component (EC 2.7.1.197) (PTS system mannitol-specific EIIA component)]		P	P	P	P		P
P68767	AMPA_ECOLI	pepA carP xerB b4260 JW4217	Cytosol aminopeptidase (EC 3.4.11.1) (Aminopeptidase A/I) (Leucine aminopeptidase) (LAP) (EC 3.4.11.10) (Leucyl aminopeptidase)		P	P	P	P
P07118	SYV_ECOLI	valS b4258 JW4215	Valine--tRNA ligase (EC 6.1.1.9) (Valyl-tRNA synthetase) (ValRS)		P	P	P	P		P
P0ADZ7	YAJC_ECOLI	yajC b0407 JW0397	Sec translocon accessory complex subunit YajC		P	P				P
P36672	PTTBC_ECOLI	treB b4240 JW4199	PTS system trehalose-specific EIIBC component (EIIBC-Tre) (EII-Tre) [Includes: Trehalose-specific phosphotransferase enzyme IIB component (EC 2.7.1.201) (PTS system trehalose-specific EIIB component); Trehalose permease IIC component (PTS system trehalose-specific EIIC component)]		P	P				P
P0AGL2	TDCF_ECOLI	tdcF yhaR b3113 JW5521	Putative reactive intermediate deaminase TdcF (EC 3.5.4.-)				P	P
P22259	PCKA_ECOLI	pckA pck b3403 JW3366	Phosphoenolpyruvate carboxykinase (ATP) (PCK) (PEP carboxykinase) (PEPCK) (EC 4.1.1.49)				P	P
P0AGJ5	YFIF_ECOLI	yfiF b2581 JW2565	Uncharacterized tRNA/rRNA methyltransferase YfiF (EC 2.1.1.-)		P	P		P		P
P0A9K3	PHOL_ECOLI	ybeZ b0660 JW0657	PhoH-like protein		P	P	P	P		P
P37349	DHAM_ECOLI	dhaM ycgC b1198 JW5185	Protein-lysine deacetylase (EC 3.5.1.-) (Dihydroxyacetone kinase subunit M) (Lysine deacetylase) (KDAC) (PEP-dependent dihydroxyacetone kinase, phosphoryl donor subunit DhaM)		P	P	P	P		P
P20966	PTFBC_ECOLI	fruA ptsF b2167 JW2154	PTS system fructose-specific EIIB'BC component (EIIB'BC-Fru) [Includes: PTS system fructose-specific EIIB component (EC 2.7.1.202) (EIII-Fru) (Fructose-specific phosphotransferase enzyme IIB component); PTS system fructose-specific EIIC component (Fructose permease IIC component)]		P	P				P
P0AC53	G6PD_ECOLI	zwf b1852 JW1841	Glucose-6-phosphate 1-dehydrogenase (G6PD) (EC 1.1.1.49) [Cleaved into: Extracellular death factor (EDF)]		P	P				P
P0A6G7	CLPP_ECOLI	clpP lopP b0437 JW0427	ATP-dependent Clp protease proteolytic subunit (EC 3.4.21.92) (Caseinolytic protease) (Endopeptidase Clp) (Heat shock protein F21.5) (Protease Ti)		P	P	P	P		P
P00954	SYW_ECOLI	trpS b3384 JW3347	Tryptophan--tRNA ligase (EC 6.1.1.2) (Tryptophanyl-tRNA synthetase) (TrpRS)		P	P	P	P		P
P0A6U8	GLGA_ECOLI	glgA b3429 JW3392	Glycogen synthase (EC 2.4.1.21) (Starch [bacterial glycogen] synthase)		P	P				P
P0AG63	RS17_ECOLI	rpsQ neaA b3311 JW3273	30S ribosomal protein S17 (Small ribosomal subunit protein uS17)	P	P		P	P	P	P
P0ACA3	SSPA_ECOLI	sspA pog ssp b3229 JW3198	Stringent starvation protein A		P		P	P		P
P0AF36	ZAPB_ECOLI	zapB yiiU b3928 JW3899	Cell division protein ZapB		P	P	P	P		P
P07014	SDHB_ECOLI	sdhB b0724 JW0714	Succinate dehydrogenase iron-sulfur subunit (EC 1.3.5.1)		P	P		P		P
P31224	ACRB_ECOLI	acrB acrE b0462 JW0451	Multidrug efflux pump subunit AcrB (AcrAB-TolC multidrug efflux pump subunit AcrB) (Acridine resistance protein B)		P	P	P	P		P
P0ADC1	LPTE_ECOLI	lptE rlpB b0641 JW0636	LPS-assembly lipoprotein LptE (Rare lipoprotein B)		P	P				P
P0A993	F16PA_ECOLI	fbp fdp b4232 JW4191	Fructose-1,6-bisphosphatase class 1 (FBPase class 1) (EC 3.1.3.11) (D-fructose-1,6-bisphosphate 1-phosphohydrolase class 1)		P					P
P29745	PEPT_ECOLI	pepT b1127 JW1113	Peptidase T (EC 3.4.11.4) (Aminotripeptidase) (Tripeptidase) (Tripeptide aminopeptidase)		P		P	P		P
P62620	ISPG_ECOLI	ispG gcpE b2515 JW2499	4-hydroxy-3-methylbut-2-en-1-yl diphosphate synthase (flavodoxin) (EC 1.17.7.3) (1-hydroxy-2-methyl-2-(E)-butenyl 4-diphosphate synthase) (Protein GcpE) (Protein E)		P	P	P			P
P0AES0	GSP_ECOLI	gss gsp b2988 JW2956	Bifunctional glutathionylspermidine synthetase/amidase (GspSA) [Includes: Glutathionylspermidine amidase (Gsp amidase) (EC 3.5.1.78) (Glutathionylspermidine amidohydrolase [spermidine-forming]); Glutathionylspermidine synthetase (Gsp synthetase) (EC 6.3.1.8) (Glutathione:spermidine ligase [ADP-forming]) (Gsp synthase)]		P		P	P
P0AAD8	TDCC_ECOLI	tdcC b3116 JW3087	Threonine/serine transporter TdcC (H(+)/threonine-serine symporter)			P				P
P31979	NUOF_ECOLI	nuoF b2284 JW2279	NADH-quinone oxidoreductase subunit F (EC 1.6.5.11) (NADH dehydrogenase I subunit F) (NDH-1 subunit F) (NUO6)		P	P	P	P
P76440	PRET_ECOLI	preT yeiT b2146 JW2133	NAD-dependent dihydropyrimidine dehydrogenase subunit PreT (DPD) (EC 1.3.1.1) (Dihydrothymine dehydrogenase) (Dihydrouracil dehydrogenase)		P	P				P
P0A6Q6	FABZ_ECOLI	fabZ sefA yaeA b0180 JW0175	3-hydroxyacyl-[acyl-carrier-protein] dehydratase FabZ (EC 4.2.1.59) ((3R)-hydroxymyristoyl-[acyl-carrier-protein] dehydratase) ((3R)-hydroxymyristoyl-ACP dehydrase) (17 kDa actomyosin component) (Beta-hydroxyacyl-ACP dehydratase)		P		P	P
P0ABH0	FTSA_ECOLI	ftsA divA b0094 JW0092	Cell division protein FtsA		P	P		P		P
P0A6K6	DEOB_ECOLI	deoB drm thyR b4383 JW4346	Phosphopentomutase (EC 5.4.2.7) (Phosphodeoxyribomutase)		P	P	P	P		P
P0ACG1	STPA_ECOLI	stpA hnsB b2669 JW2644	DNA-binding protein StpA (H-NS homolog StpA)			P	P	P		P
P09323	PTW3C_ECOLI	nagE pstN b0679 JW0665	PTS system N-acetylglucosamine-specific EIICBA component (EIICBA-Nag) (EII-Nag) [Includes: N-acetylglucosamine permease IIC component (PTS system N-acetylglucosamine-specific EIIC component); N-acetylglucosamine-specific phosphotransferase enzyme IIB component (EC 2.7.1.193) (PTS system N-acetylglucosamine-specific EIIB component); N-acetylglucosamine-specific phosphotransferase enzyme IIA compon…		P	P		P		P
P0AFG0	NUSG_ECOLI	nusG b3982 JW3945	Transcription termination/antitermination protein NusG		P	P	P	P	P	P
P76170	YNFB_ECOLI	ynfB b1583 JW1575	UPF0482 protein YnfB		P	P				P
P0AFK0	PMBA_ECOLI	pmbA tldE b4235 JW4194	Metalloprotease PmbA (EC 3.4.-.-) (Protein TldE)		P	P	P	P		P
P45578	LUXS_ECOLI	luxS ygaG b2687 JW2662	S-ribosylhomocysteine lyase (EC 4.4.1.21) (AI-2 synthesis protein) (Autoinducer-2 production protein LuxS)				P	P
P0A8E1	YCFP_ECOLI	ycfP b1108 JW5158	UPF0227 protein YcfP	P	P	P		P
P0A6X7	IHFA_ECOLI	ihfA hid himA b1712 JW1702	Integration host factor subunit alpha (IHF-alpha)			P	P	P		P
P03004	DNAA_ECOLI	dnaA b3702 JW3679	Chromosomal replication initiator protein DnaA		P	P				P
P0AG93	SECF_ECOLI	secF b0409 JW0399	Protein translocase subunit SecF (Sec translocon accessory complex subunit SecF)		P	P				P
P32176	FDOG_ECOLI	fdoG b3894 JW3865	Formate dehydrogenase-O major subunit (EC 1.17.1.9) (Aerobic formate dehydrogenase major subunit) (FDH-Z subunit alpha) (Formate dehydrogenase-O subunit alpha)		P
P00393	DHNA_ECOLI	ndh b1109 JW1095	NADH dehydrogenase (EC 1.6.99.3)		P	P	P	P		P
P22333	ADD_ECOLI	add b1623 JW1615	Adenosine deaminase (EC 3.5.4.4) (Adenosine aminohydrolase)		P	P		P		P
Q46856	YQHD_ECOLI	yqhD b3011 JW2978	Alcohol dehydrogenase YqhD (EC 1.1.1.-)				P	P
P0ACJ8	CRP_ECOLI	crp cap csm b3357 JW5702	cAMP-activated global transcriptional regulator CRP (Catabolite activator protein) (CAP) (Catabolite gene activator) (cAMP receptor protein) (CRP) (cAMP regulatory protein)	P	P	P			P	P
P23893	GSA_ECOLI	hemL gsa popC b0154 JW0150	Glutamate-1-semialdehyde 2,1-aminomutase (GSA) (EC 5.4.3.8) (Glutamate-1-semialdehyde aminotransferase) (GSA-AT)		P	P	P	P		P
P0A8M6	YEEX_ECOLI	yeeX b2007 JW1989	UPF0265 protein YeeX			P	P	P		P
P0A7A9	IPYR_ECOLI	ppa b4226 JW4185	Inorganic pyrophosphatase (EC 3.6.1.1) (Pyrophosphate phospho-hydrolase) (PPase)		P	P	P	P
P62707	GPMA_ECOLI	gpmA gpm pgm pgmA b0755 JW0738	2,3-bisphosphoglycerate-dependent phosphoglycerate mutase (BPG-dependent PGAM) (PGAM) (Phosphoglyceromutase) (dPGM) (EC 5.4.2.11)				P	P
P06720	AGAL_ECOLI	melA mel-7 b4119 JW4080	Alpha-galactosidase (EC 3.2.1.22) (Melibiase)			P				P
P76506	MLAA_ECOLI	mlaA vacJ b2346 JW2343	Probable phospholipid-binding lipoprotein MlaA		P	P				P
P21165	PEPQ_ECOLI	pepQ b3847 JW3823	Xaa-Pro dipeptidase (X-Pro dipeptidase) (EC 3.4.13.9) (Imidodipeptidase) (Proline dipeptidase) (Prolidase)		P	P	P	P
P0AB77	KBL_ECOLI	kbl b3617 JW3592	2-amino-3-ketobutyrate coenzyme A ligase (AKB ligase) (EC 2.3.1.29) (Glycine acetyltransferase)			P	P	P		P
P0AEB2	DACA_ECOLI	dacA pfv b0632 JW0627	D-alanyl-D-alanine carboxypeptidase DacA (DD-carboxypeptidase) (DD-peptidase) (EC 3.4.16.4) (Beta-lactamase) (EC 3.5.2.6) (Penicillin-binding protein 5) (PBP-5)		P		P	P
P33363	BGLX_ECOLI	bglX yohA b2132 JW2120	Periplasmic beta-glucosidase (EC 3.2.1.21) (Beta-D-glucoside glucohydrolase) (Cellobiase) (Gentiobiase)				P	P
P00959	SYM_ECOLI	metG b2114 JW2101	Methionine--tRNA ligase (EC 6.1.1.10) (Methionyl-tRNA synthetase) (MetRS)		P	P	P	P		P
P0ACP1	CRA_ECOLI	cra fruC fruR shl b0080 JW0078	Catabolite repressor/activator (Fructose repressor)		P	P				P
P04805	SYE_ECOLI	gltX b2400 JW2395	Glutamate--tRNA ligase (EC 6.1.1.17) (Glutamyl-tRNA synthetase) (GluRS)				P	P
P0AA53	QMCA_ECOLI	qmcA ybbK b0489 JW0478	Protein QmcA		P	P		P		P
P0A707	IF3_ECOLI	infC fit srjA b1718 JW5829	Translation initiation factor IF-3 [Cleaved into: Translation initiation factor IF-3, N-terminally processed; Translation initiation factor IF-3S]	P	P		P		P
P0ADA5	YAJG_ECOLI	yajG b0434 JW0424	Uncharacterized lipoprotein YajG		P	P	P	P		P
P0AGJ9	SYY_ECOLI	tyrS b1637 JW1629	Tyrosine--tRNA ligase (EC 6.1.1.1) (Tyrosyl-tRNA synthetase) (TyrRS)		P		P	P		P
P09372	GRPE_ECOLI	grpE b2614 JW2594	Protein GrpE (HSP-70 cofactor) (HSP24) (Heat shock protein B25.3)		P					P
P0A8J8	RHLB_ECOLI	rhlB mmrA b3780 JW3753	ATP-dependent RNA helicase RhlB (EC 3.6.4.13)		P	P
P0A7N9	RL33_ECOLI	rpmG b3636 JW3611	50S ribosomal protein L33 (Large ribosomal subunit protein bL33)	P			P	P
P0A998	FTNA_ECOLI	ftnA ftn gen-165 rsgA b1905 JW1893	Bacterial non-heme ferritin (EC 1.16.3.2) (Ferritin-1)		P	P	P	P	P	P
P0A800	RPOZ_ECOLI	rpoZ b3649 JW3624	DNA-directed RNA polymerase subunit omega (RNAP omega subunit) (EC 2.7.7.6) (RNA polymerase omega subunit) (Transcriptase subunit omega)		P	P	P	P		P
P15034	AMPP_ECOLI	pepP b2908 JW2876	Xaa-Pro aminopeptidase (EC 3.4.11.9) (Aminoacylproline aminopeptidase) (Aminopeptidase P II) (APP-II) (X-Pro aminopeptidase)		P	P	P	P		P
P60716	LIPA_ECOLI	lipA lip b0628 JW0623	Lipoyl synthase (EC 2.8.1.8) (Lip-syn) (LS) (Lipoate synthase) (Lipoic acid synthase) (Sulfur insertion protein LipA)		P	P				P
P68679	RS21_ECOLI	rpsU b3065 JW3037	30S ribosomal protein S21 (Small ribosomal subunit protein bS21)	P	P		P	P	P
P00963	ASNA_ECOLI	asnA b3744 JW3722	Aspartate--ammonia ligase (EC 6.3.1.1) (Asparagine synthetase A)		P	P
P0A9T0	SERA_ECOLI	serA b2913 JW2880	D-3-phosphoglycerate dehydrogenase (PGDH) (EC 1.1.1.95) (2-oxoglutarate reductase) (EC 1.1.1.399)		P		P	P
P0AGE0	SSB_ECOLI	ssb exrB lexC b4059 JW4020	Single-stranded DNA-binding protein (SSB) (Helix-destabilizing protein)		P	P	P	P		P
P04425	GSHB_ECOLI	gshB gsh-II b2947 JW2914	Glutathione synthetase (EC 6.3.2.3) (GSH synthetase) (GSH-S) (GSHase) (Glutathione synthase)		P		P	P		P
P0AEP3	GALU_ECOLI	galU ychD b1236 JW1224	UTP--glucose-1-phosphate uridylyltransferase (EC 2.7.7.9) (Alpha-D-glucosyl-1-phosphate uridylyltransferase) (UDP-glucose pyrophosphorylase) (UDPGP) (Uridine diphosphoglucose pyrophosphorylase)		P		P	P
P0A7N4	RL32_ECOLI	rpmF b1089 JW1075	50S ribosomal protein L32 (Large ribosomal subunit protein bL32)		P		P	P	P
P0A8G3	UXAC_ECOLI	uxaC ygjX ygjY ygjZ b3092 JW3063	Uronate isomerase (EC 5.3.1.12) (Glucuronate isomerase) (Uronic isomerase)					P		P
P06996	OMPC_ECOLI	ompC meoA par b2215 JW2203	Outer membrane protein C (Outer membrane protein 1B) (Porin OmpC)	P
P0AG86	SECB_ECOLI	secB b3609 JW3584	Protein-export protein SecB (Chaperone SecB)			P	P	P		P
P75818	YBJP_ECOLI	ybjP b0865 JW0849	Uncharacterized lipoprotein YbjP		P			P		P
P37689	GPMI_ECOLI	gpmI pgmI yibO b3612 JW3587	2,3-bisphosphoglycerate-independent phosphoglycerate mutase (BPG-independent PGAM) (Phosphoglyceromutase) (iPGM) (EC 5.4.2.12)				P	P		P
P0A749	MURA_ECOLI	murA murZ b3189 JW3156	UDP-N-acetylglucosamine 1-carboxyvinyltransferase (EC 2.5.1.7) (Enoylpyruvate transferase) (UDP-N-acetylglucosamine enolpyruvyl transferase) (EPT)		P		P	P		P
P0A8F4	URK_ECOLI	udk b2066 JW2051	Uridine kinase (EC 2.7.1.48) (Cytidine monophosphokinase) (Uridine monophosphokinase)		P	P	P	P		P
P69783	PTGA_ECOLI	crr gsr iex tgs treD b2417 JW2410	PTS system glucose-specific EIIA component (EIIA-Glc) (EIII-Glc) (Glucose-specific phosphotransferase enzyme IIA component) (EC 2.7.1.199)				P	P	P
P39173	YEAD_ECOLI	yeaD yzzQ b1780 JW1769	Putative glucose-6-phosphate 1-epimerase (EC 5.1.3.15) (Putative D-hexose-6-phosphate mutarotase) (Unknown protein from 2D-page spots T26/PR37)				P	P
P0ACD8	MBHL_ECOLI	hyaB b0973 JW0955	Hydrogenase-1 large chain (HYD1) (EC 1.12.99.6) (Membrane-bound hydrogenase 1 large subunit) (NiFe hydrogenase)		P
P04825	AMPN_ECOLI	pepN b0932 JW0915	Aminopeptidase N (EC 3.4.11.2) (Alpha-aminoacylpeptide hydrolase)		P	P	P	P		P
P77804	YDGA_ECOLI	ydgA b1614 JW1606	Protein YdgA		P	P		P		P
P0A6P5	DER_ECOLI	der engA yfgK b2511 JW5403	GTPase Der (Double era-like domain protein) (GTP-binding protein EngA)		P	P				P
P0C054	IBPA_ECOLI	ibpA hslT htpN b3687 JW3664	Small heat shock protein IbpA (16 kDa heat shock protein A)			P	P	P
P0A9Y6	CSPC_ECOLI	cspC msmB b1823 JW1812	Cold shock-like protein CspC (CSP-C)				P	P	P
P0AA25	THIO_ECOLI	trxA fipA tsnC b3781 JW5856	Thioredoxin 1 (Trx-1)		P		P	P
P60906	SYH_ECOLI	hisS b2514 JW2498	Histidine--tRNA ligase (EC 6.1.1.21) (Histidyl-tRNA synthetase) (HisRS)		P	P	P	P		P
P08660	AK3_ECOLI	lysC apk b4024 JW3984	Lysine-sensitive aspartokinase 3 (EC 2.7.2.4) (Aspartate kinase III) (AKIII) (Lysine-sensitive aspartokinase III)		P	P	P	P
P08201	NIRB_ECOLI	nirB b3365 JW3328	Nitrite reductase (NADH) large subunit (EC 1.7.1.15)		P	P				P
P45464	LPOA_ECOLI	lpoA yraM b3147 JW3116	Penicillin-binding protein activator LpoA (PBP activator LpoA) (Lipoprotein activator of PBP from the outer membrane A)		P	P	P	P
P0AC33	FUMA_ECOLI	fumA b1612 JW1604	Fumarate hydratase class I, aerobic (EC 4.2.1.2) (Fumarase A) (Oxaloacetate keto--enol-isomerase) (OAAKE isomerase) (Oxaloacetate tautomerase) (EC 5.3.2.2)		P	P				P
P0A8J4	YBED_ECOLI	ybeD b0631 JW0626	UPF0250 protein YbeD			P				P
P24169	DCOS_ECOLI	speF b0693 JW0680	Inducible ornithine decarboxylase (EC 4.1.1.17)		P	P
P69411	RCSF_ECOLI	rcsF b0196 JW0192	Outer membrane lipoprotein RcsF		P	P	P	P		P
P0AET8	HDHA_ECOLI	hdhA hsdH b1619 JW1611	7-alpha-hydroxysteroid dehydrogenase (7-alpha-HSDH) (EC 1.1.1.159)		P	P	P	P
P0AFP6	GCH1L_ECOLI	ybgI b0710 JW0700	GTP cyclohydrolase 1 type 2 homolog (Radiation resistance protein YbgI)		P		P	P
P0AEI1	MIAB_ECOLI	miaB yleA b0661 JW0658	tRNA-2-methylthio-N(6)-dimethylallyladenosine synthase (EC 2.8.4.3) ((Dimethylallyl)adenosine tRNA methylthiotransferase MiaB) (tRNA-i(6)A37 methylthiotransferase)		P	P				P
P0ABU0	MENB_ECOLI	menB b2262 JW2257	1,4-dihydroxy-2-naphthoyl-CoA synthase (DHNA-CoA synthase) (EC 4.1.3.36)		P	P	P	P		P
P0AA91	YEAY_ECOLI	yeaY b1806 JW1795	Uncharacterized lipoprotein YeaY		P	P				P
Q46803	YGEW_ECOLI	ygeW b2870 JW5463	Putative carbamoyltransferase YgeW (EC 2.1.3.-) (UTCase)		P	P	P	P		P
P0ADG4	SUHB_ECOLI	suhB ssyA b2533 JW2517	Inositol-1-monophosphatase (I-1-Pase) (IMPase) (Inositol-1-phosphatase) (EC 3.1.3.25)			P	P	P		P
P30850	RNB_ECOLI	rnb b1286 JW1279	Exoribonuclease 2 (EC 3.1.13.1) (Exoribonuclease II) (RNase II) (Ribonuclease II)		P					P
P68187	MALK_ECOLI	malK b4035 JW3995	Maltose/maltodextrin import ATP-binding protein MalK (EC 3.6.3.19)			P				P
P0A996	GLPC_ECOLI	glpC b2243 JW2237	Anaerobic glycerol-3-phosphate dehydrogenase subunit C (G-3-P dehydrogenase)			P				P
P0AAB8	USPD_ECOLI	uspD yiiT b3923 JW3894	Universal stress protein D	P	P		P	P	P
P0ADR8	PPNN_ECOLI	ppnN ygdH b2795 JW2766	Pyrimidine/purine nucleotide 5'-monophosphate nucleosidase (EC 3.2.2.-) (EC 3.2.2.10) (AMP nucleosidase) (EC 3.2.2.4) (CMP nucleosidase) (GMP nucleosidase) (IMP nucleosidase) (UMP nucleosidase) (dTMP nucleosidase)		P	P
P0C8J8	GATZ_ECOLI	gatZ b2095 JW2082	D-tagatose-1,6-bisphosphate aldolase subunit GatZ			P
P63389	YHES_ECOLI	yheS b3352 JW3315	Uncharacterized ABC transporter ATP-binding protein YheS		P	P	P	P		P
P0AGK4	YHBY_ECOLI	yhbY b3180 JW3147	RNA-binding protein YhbY		P	P	P	P		P
P0ABK2	CYDB_ECOLI	cydB cyd-2 b0734 JW0723	Cytochrome bd-I ubiquinol oxidase subunit 2 (EC 1.10.3.14) (Cytochrome bd-I oxidase subunit II) (Cytochrome d ubiquinol oxidase subunit II)		P
P0A964	CHEW_ECOLI	cheW b1887 JW1876	Chemotaxis protein CheW		P	P	P	P		P
P00960	SYGA_ECOLI	glyQ glyS(A) b3560 JW3531	Glycine--tRNA ligase alpha subunit (EC 6.1.1.14) (Glycyl-tRNA synthetase alpha subunit) (GlyRS)		P	P	P	P
P63235	GADC_ECOLI	gadC acsA xasA b1492 JW1487	Probable glutamate/gamma-aminobutyrate antiporter (Extreme acid sensitivity protein)	P	P	P			P
P0A937	BAME_ECOLI	bamE smpA b2617 JW2598	Outer membrane protein assembly factor BamE		P	P	P	P		P
P45577	PROQ_ECOLI	proQ yebJ yobE yoeC b1831 JW5300	RNA chaperone ProQ		P	P			P	P
P0AF08	APBC_ECOLI	mrp b2113 JW2100	Iron-sulfur cluster carrier protein		P	P	P	P		P
P52643	LDHD_ECOLI	ldhA hslI htpH b1380 JW1375	D-lactate dehydrogenase (D-LDH) (EC 1.1.1.28) (Fermentative lactate dehydrogenase)		P		P	P		P
P0A7A7	PLSB_ECOLI	plsB b4041 JW4001	Glycerol-3-phosphate acyltransferase (GPAT) (EC 2.3.1.15)		P	P		P
P25714	YIDC_ECOLI	yidC b3705 JW3683	Membrane protein insertase YidC (Foldase YidC) (Inner membrane protein YidC) (Membrane integrase YidC) (Oxa1Ec)		P	P				P
P11868	TDCD_ECOLI	tdcD yhaA b3115 JW5806	Propionate kinase (EC 2.7.2.15)		P	P				P
P0AD49	YFIA_ECOLI	raiA yfiA b2597 JW2578	Ribosome-associated inhibitor A (Protein Y) (pY) (Ribosome associated factor Y) (Spot Y)				P	P
P0A9P6	DEAD_ECOLI	deaD csdA mssB rhlD b3162 JW5531	ATP-dependent RNA helicase DeaD (EC 3.6.4.13) (Cold-shock DEAD box protein A) (Translation factor W2)							P
P0AEE1	DCRB_ECOLI	dcrB yhhR b3472 JW5682	Protein DcrB		P	P	P	P		P
P0A794	PDXJ_ECOLI	pdxJ b2564 JW2548	Pyridoxine 5'-phosphate synthase (PNP synthase) (EC 2.6.99.2)		P		P	P
P04949	FLIC_ECOLI	fliC flaF hag b1923 JW1908	Flagellin						P
P45523	FKBA_ECOLI	fkpA yzzS b3347 JW3309	FKBP-type peptidyl-prolyl cis-trans isomerase FkpA (PPIase) (EC 5.2.1.8) (Rotamase)			P		P		P
P0A698	UVRA_ECOLI	uvrA dinE b4058 JW4019	UvrABC system protein A (UvrA protein) (Excinuclease ABC subunit A)		P	P				P
P0A8R0	RRAA_ECOLI	rraA menG yiiV b3929 JW3900	Regulator of ribonuclease activity A			P	P	P		P
P0ACB7	HEMY_ECOLI	hemY b3802 JW3774	Protein HemY		P	P				P
P37617	ZNTA_ECOLI	zntA yhhO b3469 JW3434	Zinc/cadmium/lead-transporting P-type ATPase (EC 3.6.3.-) (EC 3.6.3.3) (EC 3.6.3.5) (Pb(II)/Cd(II)/Zn(II)-translocating ATPase) (Zn(2+)/Cd(2+)/Pb(2+) export ATPase)			P				P
P0A9C9	GLPX_ECOLI	glpX b3925 JW3896	Fructose-1,6-bisphosphatase 1 class 2 (FBPase 1 class 2) (EC 3.1.3.11) (D-fructose-1,6-bisphosphate 1-phosphohydrolase 1 class 2)			P	P	P		P
P0AFD6	NUOI_ECOLI	nuoI b2281 JW2276	NADH-quinone oxidoreductase subunit I (EC 1.6.5.11) (NADH dehydrogenase I subunit I) (NDH-1 subunit I) (NUO9)		P					P
P37636	MDTE_ECOLI	mdtE yhiU b3513 JW3481	Multidrug resistance protein MdtE		P		P	P
P0AAJ8	HYBA_ECOLI	hybA b2996 JW2964	Hydrogenase-2 operon protein HybA		P		P	P
P0AET2	HDEB_ECOLI	hdeB yhhD yhiC b3509 JW5669	Acid stress chaperone HdeB (10K-L protein)				P	P
Q46814	XDHD_ECOLI	xdhD ygfN b2881 JW2849	Probable hypoxanthine oxidase XdhD (EC 1.-.-.-)		P					P
P38134	ETK_ECOLI	etk yccC b0981 JW0964	Tyrosine-protein kinase etk (EC 2.7.10.-)		P	P	P	P
P0AFC3	NUOA_ECOLI	nuoA b2288 JW2283	NADH-quinone oxidoreductase subunit A (EC 1.6.5.11) (NADH dehydrogenase I subunit A) (NDH-1 subunit A) (NUO1)		P	P				P
P0A9D2	GSTA_ECOLI	gstA gst b1635 JW1627	Glutathione S-transferase GstA (EC 2.5.1.18) (GST B1-1)		P		P	P		P
P0A8W8	YFBU_ECOLI	yfbU b2294 JW2291	UPF0304 protein YfbU		P		P	P
P0ADS6	YGGE_ECOLI	yggE b2922 JW2889	Uncharacterized protein YggE		P			P
P07913	TDH_ECOLI	tdh b3616 JW3591	L-threonine 3-dehydrogenase (TDH) (EC 1.1.1.103) (L-threonine dehydrogenase)		P	P	P			P
P0AEK2	FABG_ECOLI	fabG b1093 JW1079	3-oxoacyl-[acyl-carrier-protein] reductase FabG (EC 1.1.1.100) (3-ketoacyl-acyl carrier protein reductase) (Beta-Ketoacyl-acyl carrier protein reductase) (Beta-ketoacyl-ACP reductase)		P			P
P31663	PANC_ECOLI	panC b0133 JW0129	Pantothenate synthetase (PS) (EC 6.3.2.1) (Pantoate--beta-alanine ligase) (Pantoate-activating enzyme)			P	P	P		P
P00582	DPO1_ECOLI	polA resA b3863 JW3835	DNA polymerase I (POL I) (EC 2.7.7.7)		P	P
P0A7E9	PYRH_ECOLI	pyrH smbA b0171 JW0166	Uridylate kinase (UK) (EC 2.7.4.22) (Uridine monophosphate kinase) (UMP kinase) (UMPK)		P		P	P
P09127	HEMX_ECOLI	hemX b3803 JW3775	Putative uroporphyrinogen-III C-methyltransferase (Urogen-III methylase) (EC 2.1.1.107) (ORF X)		P	P
P60651	SPEB_ECOLI	speB b2937 JW2904	Agmatinase (EC 3.5.3.11) (Agmatine ureohydrolase) (AUH)		P			P
P0AES9	HDEA_ECOLI	hdeA yhhC yhiB b3510 JW3478	Acid stress chaperone HdeA (10K-S protein)				P	P
P17952	MURC_ECOLI	murC b0091 JW0089	UDP-N-acetylmuramate--L-alanine ligase (EC 6.3.2.8) (UDP-N-acetylmuramoyl-L-alanine synthetase)		P	P	P	P		P
P69741	MBHT_ECOLI	hybO yghV b2997 JW2965	Hydrogenase-2 small chain (HYD2) (EC 1.12.99.6) (Membrane-bound hydrogenase 2 small subunit) (NiFe hydrogenase)		P					P
P0A6Y5	HSLO_ECOLI	hslO yrfI b3401 JW5692	33 kDa chaperonin (Heat shock protein 33) (HSP33)				P	P		P
P0AEZ9	MOAB_ECOLI	moaB chlA2 b0782 JW0765	Molybdenum cofactor biosynthesis protein B		P		P	P
P0A955	ALKH_ECOLI	eda hga kdgA b1850 JW1839	KHG/KDPG aldolase [Includes: 4-hydroxy-2-oxoglutarate aldolase (EC 4.1.3.16) (2-keto-4-hydroxyglutarate aldolase) (KHG-aldolase); 2-dehydro-3-deoxy-phosphogluconate aldolase (EC 4.1.2.14) (2-keto-3-deoxy-6-phosphogluconate aldolase) (KDPG-aldolase) (Phospho-2-dehydro-3-deoxygluconate aldolase) (Phospho-2-keto-3-deoxygluconate aldolase)]				P	P
P0A7B8	HSLV_ECOLI	hslV htpO yiiC b3932 JW3903	ATP-dependent protease subunit HslV (EC 3.4.25.2) (Heat shock protein HslV)		P	P	P	P		P
P0A887	UBIE_ECOLI	ubiE yigO b3833 JW5581	Ubiquinone/menaquinone biosynthesis C-methyltransferase UbiE (EC 2.1.1.163) (EC 2.1.1.201) (2-methoxy-6-polyprenyl-1,4-benzoquinol methylase) (Demethylmenaquinone methyltransferase)		P			P
P76014	DHAL_ECOLI	dhaL ycgS b1199 JW5186	PEP-dependent dihydroxyacetone kinase, ADP-binding subunit DhaL (EC 2.7.1.121)		P					P
P0A7D7	PUR7_ECOLI	purC b2476 JW2461	Phosphoribosylaminoimidazole-succinocarboxamide synthase (EC 6.3.2.6) (SAICAR synthetase)		P
P16431	HYCE_ECOLI	hycE hevE b2721 JW2691	Formate hydrogenlyase subunit 5 (FHL subunit 5) (Hydrogenase-3 component E)							P
P0AC69	GLRX4_ECOLI	grxD ydhD b1654 JW1646	Glutaredoxin 4 (Grx4) (Monothiol glutaredoxin)		P			P		P
P0ACQ4	OXYR_ECOLI	oxyR momR mor b3961 JW3933	Hydrogen peroxide-inducible genes activator (Morphology and auto-aggregation control protein)		P	P	P	P		P
P07762	GLGB_ECOLI	glgB b3432 JW3395	1,4-alpha-glucan branching enzyme GlgB (EC 2.4.1.18) (1,4-alpha-D-glucan:1,4-alpha-D-glucan 6-glucosyl-transferase) (Alpha-(1->4)-glucan branching enzyme) (Glycogen branching enzyme) (BE)		P		P			P
P77395	YBBN_ECOLI	ybbN b0492 JW5067	Uncharacterized protein YbbN			P	P	P		P
P07004	PROA_ECOLI	proA b0243 JW0233	Gamma-glutamyl phosphate reductase (GPR) (EC 1.2.1.41) (Glutamate-5-semialdehyde dehydrogenase) (Glutamyl-gamma-semialdehyde dehydrogenase) (GSA dehydrogenase)		P			P
P37759	RMLB1_ECOLI	rfbB rmlB b2041 JW2026	dTDP-glucose 4,6-dehydratase 1 (EC 4.2.1.46)				P	P
P21420	NMPC_ECOLI	nmpC phmA b0553	Putative outer membrane porin protein NmpC		P
Q46808	YQEB_ECOLI	yqeB b2875 JW2843	Uncharacterized protein YqeB							P
P0ABN5	DCUA_ECOLI	dcuA genA b4138 JW5735	Anaerobic C4-dicarboxylate transporter DcuA		P	P			P	P
P11557	DAMX_ECOLI	damX yhfB b3388 JW3351	Cell division protein DamX		P	P	P	P		P
P37773	MPL_ECOLI	mpl yjfG b4233 JW4192	UDP-N-acetylmuramate--L-alanyl-gamma-D-glutamyl-meso-2,6-diaminoheptandioate ligase (EC 6.3.2.45) (Murein peptide ligase) (UDP-N-acetylmuramate:L-alanyl-gamma-D-glutamyl-meso-diaminopimelate ligase)		P	P		P
P69811	PTFAH_ECOLI	fruB fpr fruF b2169 JW2156	Multiphosphoryl transfer protein (MTP) (Diphosphoryl transfer protein) (DTP) (Phosphotransferase FPr protein) (Pseudo-HPr) [Includes: Phosphocarrier protein HPr (Protein H); PTS system fructose-specific EIIA component (EC 2.7.1.202) (EIIA-Fru) (EIII-Fru) (Fructose-specific phosphotransferase enzyme IIA component)]			P	P	P		P
P46130	YBHC_ECOLI	ybhC b0772 JW0755	Putative acyl-CoA thioester hydrolase YbhC (EC 3.1.2.-)		P	P				P
P39831	YDFG_ECOLI	ydfG b1539 JW1532	NADP-dependent 3-hydroxy acid dehydrogenase YdfG (L-allo-threonine dehydrogenase) (EC 1.1.1.381) (Malonic semialdehyde reductase) (EC 1.1.1.298)				P	P		P
P0A9N4	PFLA_ECOLI	pflA act b0902 JW0885	Pyruvate formate-lyase 1-activating enzyme (EC 1.97.1.4) (Formate-C-acetyltransferase-activating enzyme 1) (PFL-activating enzyme 1)		P		P	P
P0A7Y0	RNC_ECOLI	rnc b2567 JW2551	Ribonuclease 3 (EC 3.1.26.3) (Ribonuclease III) (RNase III)				P	P
P23721	SERC_ECOLI	serC pdxC pdxF b0907 JW0890	Phosphoserine aminotransferase (EC 2.6.1.52) (Phosphohydroxythreonine aminotransferase) (PSAT)				P	P
P0A6L2	DAPA_ECOLI	dapA b2478 JW2463	4-hydroxy-tetrahydrodipicolinate synthase (HTPA synthase) (EC 4.3.3.7)		P
P0AEQ3	GLNH_ECOLI	glnH b0811 JW0796	Glutamine-binding periplasmic protein (GlnBP)				P	P
P33025	PSUG_ECOLI	psuG pscG yeiN b2165 JW2152	Pseudouridine-5'-phosphate glycosidase (PsiMP glycosidase) (EC 4.2.1.70)							P
P0A6N4	EFP_ECOLI	efp b4147 JW4107	Elongation factor P (EF-P)		P		P	P		P
P0A6T3	GAL1_ECOLI	galK galA b0757 JW0740	Galactokinase (EC 2.7.1.6) (Galactose kinase)		P	P		P
P23865	PRC_ECOLI	prc tsp b1830 JW1819	Tail-specific protease (EC 3.4.21.102) (C-terminal-processing peptidase) (PRC protein) (Protease Re)		P	P				P
P63224	GMHA_ECOLI	gmhA lpcA tfrA yafI b0222 JW0212	Phosphoheptose isomerase (EC 5.3.1.28) (Sedoheptulose 7-phosphate isomerase)				P	P
P0A9L8	P5CR_ECOLI	proC b0386 JW0377	Pyrroline-5-carboxylate reductase (P5C reductase) (P5CR) (EC 1.5.1.2) (PCA reductase)		P		P	P
P18776	DMSB_ECOLI	dmsB b0895 JW0878	Anaerobic dimethyl sulfoxide reductase chain B (DMSO reductase iron-sulfur subunit)		P	P
P27248	GCST_ECOLI	gcvT b2905 JW2873	Aminomethyltransferase (EC 2.1.2.10) (Glycine cleavage system T protein)				P	P
P0A8E7	YAJQ_ECOLI	yajQ b0426 JW5058	UPF0234 protein YajQ				P	P
P0AB67	PNTB_ECOLI	pntB b1602 JW1594	NAD(P) transhydrogenase subunit beta (EC 1.6.1.2) (Nicotinamide nucleotide transhydrogenase subunit beta) (Pyridine nucleotide transhydrogenase subunit beta)		P	P	P	P		P
P0AGG8	TLDD_ECOLI	tldD yhdO b3244 JW3213	Metalloprotease TldD (EC 3.4.-.-)			P	P	P		P
P0A7Z0	RPIA_ECOLI	rpiA ygfC b2914 JW5475	Ribose-5-phosphate isomerase A (EC 5.3.1.6) (Phosphoriboisomerase A) (PRI)				P	P		P
P08390	USG_ECOLI	usg b2319 JW2316	USG-1 protein		P		P	P		P
P76177	YDGH_ECOLI	ydgH b1604 JW1596	Protein YdgH		P		P	P
P0A6J8	DDLA_ECOLI	ddlA b0381 JW0372	D-alanine--D-alanine ligase A (EC 6.3.2.4) (D-Ala-D-Ala ligase A) (D-alanylalanine synthetase A)			P	P			P
P42641	OBG_ECOLI	obgE cgtA obg yhbZ b3183 JW3150	GTPase ObgE/CgtA (EC 3.6.5.-) (GTP-binding protein Obg)			P				P
P38038	CYSJ_ECOLI	cysJ b2764 JW2734	Sulfite reductase [NADPH] flavoprotein alpha-component (SiR-FP) (EC 1.8.1.2)				P	P		P
P0A894	RAPZ_ECOLI	rapZ yhbJ b3205 JW3172	RNase adapter protein RapZ		P	P
P0A972	CSPE_ECOLI	cspE gicA msmC b0623 JW0618	Cold shock-like protein CspE (CSP-E)					P
P0A9L3	FKBB_ECOLI	fklB ytfC b4207 JW5746	FKBP-type 22 kDa peptidyl-prolyl cis-trans isomerase (FKBP22) (PPIase) (EC 5.2.1.8) (Rotamase)							P
P0AFL6	PPX_ECOLI	ppx b2502 JW2487	Exopolyphosphatase (ExopolyPase) (EC 3.6.1.11) (Metaphosphatase)		P		P	P
P36659	CBPA_ECOLI	cbpA b1000 JW0985	Curved DNA-binding protein		P		P
P0AAJ5	FDOH_ECOLI	fdoH b3893 JW3864	Formate dehydrogenase-O iron-sulfur subunit (Aerobic formate dehydrogenase iron-sulfur subunit) (FDH-Z subunit beta) (Formate dehydrogenase-O subunit beta)		P	P
P0AC86	PHSG_ECOLI	glgP glgY b3428 JW3391	Glycogen phosphorylase (EC 2.4.1.1)		P	P	P	P		P
P0ADK0	YIAF_ECOLI	yiaF b3554 JW5655	Uncharacterized protein YiaF		P		P	P
P0A9V1	LPTB_ECOLI	lptB yhbG b3201 JW3168	Lipopolysaccharide export system ATP-binding protein LptB (EC 3.6.3.-)		P	P	P			P
P0A734	MINE_ECOLI	minE b1174 JW1163	Cell division topological specificity factor		P	P	P	P
P0AFY8	SEQA_ECOLI	seqA b0687 JW0674	Negative modulator of initiation of replication		P		P	P
P19926	AGP_ECOLI	agp b1002 JW0987	Glucose-1-phosphatase (G1Pase) (EC 3.1.3.10)		P		P	P
P0A7B5	PROB_ECOLI	proB b0242 JW0232	Glutamate 5-kinase (EC 2.7.2.11) (Gamma-glutamyl kinase) (GK)		P					P
P0AA04	PTHP_ECOLI	ptsH hpr b2415 JW2408	Phosphocarrier protein HPr (Histidine-containing protein)				P	P	P
P0A8A4	PSRP_ECOLI	ppsR ydiA b1703 JW1693	Phosphoenolpyruvate synthase regulatory protein (PEP synthase regulatory protein) (PSRP) (EC 2.7.11.33) (EC 2.7.4.28) (Pyruvate, water dikinase regulatory protein)		P	P
P41409	RIHA_ECOLI	rihA ybeK b0651 JW0646	Pyrimidine-specific ribonucleoside hydrolase RihA (EC 3.2.-.-) (Cytidine/uridine-specific hydrolase)					P		P
P0AED5	UVRY_ECOLI	uvrY yecB b1914 JW1899	Response regulator UvrY		P					P
P0C0S1	MSCS_ECOLI	mscS yggB b2924 JW2891	Small-conductance mechanosensitive channel		P
P24183	FDNG_ECOLI	fdnG b1474 JW1470	Formate dehydrogenase, nitrate-inducible, major subunit (EC 1.17.5.3) (Anaerobic formate dehydrogenase major subunit) (Formate dehydrogenase-N subunit alpha) (FDH-N subunit alpha)		P			P
P0AG20	RELA_ECOLI	relA b2784 JW2755	GTP pyrophosphokinase (EC 2.7.6.5) ((p)ppGpp synthase) (ATP:GTP 3'-pyrophosphotransferase) (ppGpp synthase I)		P
P06987	HIS7_ECOLI	hisB b2022 JW2004	Histidine biosynthesis bifunctional protein HisB [Includes: Histidinol-phosphatase (EC 3.1.3.15); Imidazoleglycerol-phosphate dehydratase (IGPD) (EC 4.2.1.19)]		P	P		P		P
P0AD05	YECA_ECOLI	yecA b1908 JW1896	Uncharacterized protein YecA		P	P		P		P
P31063	YEDD_ECOLI	yedD b1928 JW1913	Uncharacterized lipoprotein YedD		P	P				P
P11875	SYR_ECOLI	argS b1876 JW1865	Arginine--tRNA ligase (EC 6.1.1.19) (Arginyl-tRNA synthetase) (ArgRS)				P	P		P
P0A7B1	PPK1_ECOLI	ppk b2501 JW2486	Polyphosphate kinase (EC 2.7.4.1) (ATP-polyphosphate phosphotransferase) (Polyphosphoric acid kinase)		P	P
P10100	RLPA_ECOLI	rlpA b0633 JW0628	Endolytic peptidoglycan transglycosylase RlpA (EC 4.2.2.-) (Rare lipoprotein A)		P					P
P62768	YAEH_ECOLI	yaeH b0163 JW0159	UPF0325 protein YaeH			P				P
P10346	GLNQ_ECOLI	glnQ b0809 JW0794	Glutamine transport ATP-binding protein GlnQ		P			P
P30744	SDHM_ECOLI	sdaB b2797 JW2768	L-serine dehydratase 2 (SDH 2) (EC 4.3.1.17) (L-serine deaminase 2) (L-SD2)		P	P				P
P0A6X3	HFQ_ECOLI	hfq b4172 JW4130	RNA-binding protein Hfq (HF-1) (Host factor-I protein) (HF-I)		P				P
P0A6L0	DEOC_ECOLI	deoC dra thyR b4381 JW4344	Deoxyribose-phosphate aldolase (DERA) (EC 4.1.2.4) (2-deoxy-D-ribose 5-phosphate aldolase) (Phosphodeoxyriboaldolase) (Deoxyriboaldolase)				P	P
P26616	MAO1_ECOLI	maeA sfcA b1479 JW5238	NAD-dependent malic enzyme (NAD-ME) (EC 1.1.1.38)							P
P09424	MTLD_ECOLI	mtlD b3600 JW3574	Mannitol-1-phosphate 5-dehydrogenase (EC 1.1.1.17)				P	P
P23845	CYSN_ECOLI	cysN b2751 JW2721	Sulfate adenylyltransferase subunit 1 (EC 2.7.7.4) (ATP-sulfurylase large subunit) (Sulfate adenylate transferase) (SAT)							P
P29217	YCEH_ECOLI	yceH b1067 JW1054	UPF0502 protein YceH (G20.3)		P	P	P	P		P
P60757	HIS1_ECOLI	hisG b2019 JW2001	ATP phosphoribosyltransferase (ATP-PRT) (ATP-PRTase) (EC 2.4.2.17)		P	P				P
P0A9R7	FTSE_ECOLI	ftsE b3463 JW3428	Cell division ATP-binding protein FtsE		P	P				P
P0CB39	EPTC_ECOLI	eptC cptA yijP b3955 JW3927	Phosphoethanolamine transferase EptC (EC 2.7.-.-)		P	P		P
P0A786	PYRB_ECOLI	pyrB b4245 JW4204	Aspartate carbamoyltransferase catalytic subunit (EC 2.1.3.2) (Aspartate transcarbamylase) (ATCase)		P		P	P
P0AG59	RS14_ECOLI	rpsN b3307 JW3269	30S ribosomal protein S14 (Small ribosomal subunit protein uS14)		P			P
P0AF70	YJEI_ECOLI	yjeI b4144 JW5736	Uncharacterized protein YjeI			P				P
P0A908	MIPA_ECOLI	mipA yeaF b1782 JW1771	MltA-interacting protein		P	P
P37650	BCSC_ECOLI	bcsC yhjL b3530 JW5942	Cellulose synthase operon protein C		P					P
P0AFF2	NUPC_ECOLI	nupC cru b2393 JW2389	Nucleoside permease NupC (Nucleoside-transport system protein NupC)		P					P
P23869	PPIB_ECOLI	ppiB b0525 JW0514	Peptidyl-prolyl cis-trans isomerase B (PPIase B) (EC 5.2.1.8) (Rotamase B)				P	P
P06999	PFKB_ECOLI	pfkB b1723 JW5280	ATP-dependent 6-phosphofructokinase isozyme 2 (ATP-PFK 2) (Phosphofructokinase 2) (EC 2.7.1.11) (6-phosphofructokinase isozyme II) (Phosphohexokinase 2)				P	P
P24554	RADA_ECOLI	radA sms b4389 JW4352	DNA repair protein RadA (EC 3.6.4.-) (Branch migration protein RadA) (DNA repair protein Sms)			P				P
P0ACC7	GLMU_ECOLI	glmU yieA b3730 JW3708	Bifunctional protein GlmU [Includes: UDP-N-acetylglucosamine pyrophosphorylase (EC 2.7.7.23) (N-acetylglucosamine-1-phosphate uridyltransferase); Glucosamine-1-phosphate N-acetyltransferase (EC 2.3.1.157)]		P			P
P0AB52	YCHN_ECOLI	ychN b1219 JW1210	Protein YchN				P	P
P0AFI7	PDXH_ECOLI	pdxH b1638 JW1630	Pyridoxine/pyridoxamine 5'-phosphate oxidase (EC 1.4.3.5) (PNP/PMP oxidase) (PNPOx) (Pyridoxal 5'-phosphate synthase)		P			P
P00962	SYQ_ECOLI	glnS b0680 JW0666	Glutamine--tRNA ligase (EC 6.1.1.18) (Glutaminyl-tRNA synthetase) (GlnRS)				P	P
P0ABQ2	GARR_ECOLI	garR yhaE b3125 JW5526	2-hydroxy-3-oxopropionate reductase (EC 1.1.1.60) (Tartronate semialdehyde reductase) (TSAR)							P
P0DMC7	RCSB_ECOLI	rcsB b2217 JW2205	Transcriptional regulatory protein RcsB (Capsular synthesis regulator component B)		P	P		P
P0AGE6	CHRR_ECOLI	chrR yieF b3713 JW3691	Quinone reductase (EC 1.6.5.2) (Chromate reductase) (CHRR) (EC 1.6.-.-) (NAD(P)H dehydrogenase (quinone))		P		P	P
P07639	AROB_ECOLI	aroB b3389 JW3352	3-dehydroquinate synthase (DHQS) (EC 4.2.3.4)		P			P
P30178	HCXB_ECOLI	hcxB ybiC b0801 JW0786	Hydroxycarboxylate dehydrogenase B (EC 1.1.1.-) (2-oxoglutarate reductase) (Hydroxyphenylpyruvate reductase) (EC 1.1.1.237) (Phenylpyruvate reductase)				P	P
P0A6A8	ACP_ECOLI	acpP b1094 JW1080	Acyl carrier protein (ACP) (Cytosolic-activating factor) (CAF) (Fatty acid synthase acyl carrier protein)		P		P	P		P
P00968	CARB_ECOLI	carB pyrA b0033 JW0031	Carbamoyl-phosphate synthase large chain (EC 6.3.5.5) (Carbamoyl-phosphate synthetase ammonia chain)		P	P	P	P
P28904	TREC_ECOLI	treC olgH b4239 JW4198	Trehalose-6-phosphate hydrolase (EC 3.2.1.93) (Alpha,alpha-phosphotrehalase)			P				P
P39396	YJIY_ECOLI	yjiY b4354 JW5791	Inner membrane protein YjiY		P
P37637	MDTF_ECOLI	mdtF yhiV b3514 JW3482	Multidrug resistance protein MdtF		P
P77581	ASTC_ECOLI	astC argM cstC ydjW b1748 JW1737	Succinylornithine transaminase (SOAT) (EC 2.6.1.81) (Carbon starvation protein C) (Succinylornithine aminotransferase)			P
P20083	PARE_ECOLI	parE nfxD b3030 JW2998	DNA topoisomerase 4 subunit B (EC 5.99.1.3) (Topoisomerase IV subunit B)		P	P				P
P03018	UVRD_ECOLI	uvrD mutU pdeB rad recL b3813 JW3786	DNA helicase II (EC 3.6.4.12)		P	P				P
P67087	RSMI_ECOLI	rsmI yraL b3146 JW3115	Ribosomal RNA small subunit methyltransferase I (EC 2.1.1.198) (16S rRNA 2'-O-ribose C1402 methyltransferase) (rRNA (cytidine-2'-O-)-methyltransferase RsmI)		P	P
P69924	RIR2_ECOLI	nrdB ftsB b2235 JW2229	Ribonucleoside-diphosphate reductase 1 subunit beta (EC 1.17.4.1) (Protein B2) (Protein R2) (Ribonucleotide reductase 1)							P
P17846	CYSI_ECOLI	cysI b2763 JW2733	Sulfite reductase [NADPH] hemoprotein beta-component (SiR-HP) (SiRHP) (EC 1.8.1.2)		P					P
P0ABZ1	FLIG_ECOLI	fliG fla AII.2 fla BII b1939 JW1923	Flagellar motor switch protein FliG		P	P				P
P0AF24	NAGD_ECOLI	nagD b0675 JW0661	Ribonucleotide monophosphatase NagD (EC 3.1.3.5)		P					P
P0AEI4	RIMO_ECOLI	rimO yliG b0835 JW0819	Ribosomal protein S12 methylthiotransferase RimO (S12 MTTase) (S12 methylthiotransferase) (EC 2.8.4.4) (Ribosomal protein S12 (aspartate(89)-C(3))-methylthiotransferase) (Ribosome maturation factor RimO)							P
P10121	FTSY_ECOLI	ftsY b3464 JW3429	Signal recognition particle receptor FtsY (SRP receptor)			P
P0A6J1	CYSC_ECOLI	cysC b2750 JW2720	Adenylyl-sulfate kinase (EC 2.7.1.25) (APS kinase) (ATP adenosine-5'-phosphosulfate 3'-phosphotransferase) (Adenosine-5'-phosphosulfate kinase)
P0A6E6	ATPE_ECOLI	atpC papG uncC b3731 JW3709	ATP synthase epsilon chain (ATP synthase F1 sector epsilon subunit) (F-ATPase epsilon subunit)		P
P06149	DLD_ECOLI	dld b2133 JW2121	Quinone-dependent D-lactate dehydrogenase (EC 1.1.5.12) ((R)-lactate:quinone 2-oxidoreductase) (D-lactate dehydrogenase) (D-LDH) (Respiratory D-lactate dehydrogenase)
P06715	GSHR_ECOLI	gor b3500 JW3467	Glutathione reductase (GR) (GRase) (EC 1.8.1.7)
P0ABF6	CDD_ECOLI	cdd b2143 JW2131	Cytidine deaminase (EC 3.5.4.5) (Cytidine aminohydrolase) (CDA)
P13009	METH_ECOLI	metH b4019 JW3979	Methionine synthase (EC 2.1.1.13) (5-methyltetrahydrofolate--homocysteine methyltransferase) (Methionine synthase, vitamin-B12-dependent) (MS)			P
P75882	GFCD_ECOLI	gfcD ymcA b0984 JW0967	Uncharacterized lipoprotein GfcD (Group 4 capsule protein D homolog)		P
P27434	RODZ_ECOLI	rodZ yfgA b2516 JW2500	Cytoskeleton protein RodZ		P	P				P
P0AA16	OMPR_ECOLI	ompR kmt ompB b3405 JW3368	Transcriptional regulatory protein OmpR		P
P0AG14	SOHB_ECOLI	sohB b1272 JW1264	Probable protease SohB (EC 3.4.21.-)		P	P
P37744	RMLA1_ECOLI	rfbA rmlA rmlA1 b2039 JW2024	Glucose-1-phosphate thymidylyltransferase 1 (G1P-TT 1) (EC 2.7.7.24) (dTDP-glucose pyrophosphorylase 1) (dTDP-glucose synthase 1)		P
P25524	CODA_ECOLI	codA b0337 JW0328	Cytosine deaminase (CD) (CDA) (CDase) (EC 3.5.4.1) (Cytosine aminohydrolase) (Isoguanine deaminase) (EC 3.5.4.-)		P
P0A6Y1	IHFB_ECOLI	ihfB himD hip b0912 JW0895	Integration host factor subunit beta (IHF-beta)
P0A6R0	FABH_ECOLI	fabH b1091 JW1077	3-oxoacyl-[acyl-carrier-protein] synthase 3 (EC 2.3.1.180) (3-oxoacyl-[acyl-carrier-protein] synthase III) (Beta-ketoacyl-ACP synthase III) (KAS III) (EcFabH)
P23830	PSS_ECOLI	pssA pss b2585 JW2569	CDP-diacylglycerol--serine O-phosphatidyltransferase (EC 2.7.8.8) (Phosphatidylserine synthase)		P
P13035	GLPD_ECOLI	glpD glyD b3426 JW3389	Aerobic glycerol-3-phosphate dehydrogenase (EC 1.1.5.3)							P
P0AAN3	HYPB_ECOLI	hypB b2727 JW2697	Hydrogenase isoenzymes nickel incorporation protein HypB			P				P
P31057	PANB_ECOLI	panB b0134 JW0130	3-methyl-2-oxobutanoate hydroxymethyltransferase (EC 2.1.2.11) (Ketopantoate hydroxymethyltransferase) (KPHMT)		P
P23839	YICC_ECOLI	yicC b3644 JW3619	UPF0701 protein YicC		P	P
P00370	DHE4_ECOLI	gdhA b1761 JW1750	NADP-specific glutamate dehydrogenase (NADP-GDH) (EC 1.4.1.4)		P
P25516	ACNA_ECOLI	acnA acn b1276 JW1268	Aconitate hydratase A (ACN) (Aconitase) (EC 4.2.1.3) (Iron-responsive protein-like) (IRP-like) (RNA-binding protein) (Stationary phase enzyme)		P	P				P
P21829	YBHA_ECOLI	ybhA b0766 JW0749	Pyridoxal phosphate phosphatase YbhA (PLP phosphatase) (EC 3.1.3.74)		P	P
P36979	RLMN_ECOLI	rlmN yfgB b2517 JW2501	Dual-specificity RNA methyltransferase RlmN (EC 2.1.1.192) (23S rRNA (adenine(2503)-C(2))-methyltransferase) (23S rRNA m2A2503 methyltransferase) (Ribosomal RNA large subunit methyltransferase N) (tRNA (adenine(37)-C(2))-methyltransferase) (tRNA m2A37 methyltransferase)		P					P
P0A805	RRF_ECOLI	frr rrf b0172 JW0167	Ribosome-recycling factor (RRF) (Ribosome-releasing factor)
P0A8Q0	FRDC_ECOLI	frdC b4152 JW4113	Fumarate reductase subunit C (Fumarate reductase 15 kDa hydrophobic protein)		P
P07658	FDHF_ECOLI	fdhF b4079 JW4040	Formate dehydrogenase H (EC 1.17.1.9) (EC 1.17.99.7) (Formate dehydrogenase-H subunit alpha) (FDH-H) (Formate-hydrogen-lyase-linked, selenocysteine-containing polypeptide)							P
P0A9M2	HPRT_ECOLI	hpt b0125 JW5009	Hypoxanthine phosphoribosyltransferase (HPRT) (EC 2.4.2.8)			P				P
P75777	YBHG_ECOLI	ybhG b0795 JW0779	UPF0194 membrane protein YbhG		P	P				P
P0A988	DPO3B_ECOLI	dnaN b3701 JW3678	Beta sliding clamp (Beta clamp) (Sliding clamp) (Beta-clamp processivity factor) (DNA polymerase III beta sliding clamp subunit)
P0ACB2	HEM2_ECOLI	hemB ncf b0369 JW0361	Delta-aminolevulinic acid dehydratase (ALAD) (ALADH) (EC 4.2.1.24) (Porphobilinogen synthase)		P
P0A6W5	GREA_ECOLI	greA b3181 JW3148	Transcription elongation factor GreA (Transcript cleavage factor GreA)
P00562	AK2H_ECOLI	metL metM b3940 JW3911	Bifunctional aspartokinase/homoserine dehydrogenase 2 (Aspartokinase II/homoserine dehydrogenase II) (AKII-HDII) [Includes: Aspartokinase (EC 2.7.2.4); Homoserine dehydrogenase (EC 1.1.1.3)]		P
P76536	YFEX_ECOLI	yfeX b2431 JW2424	Probable deferrochelatase/peroxidase YfeX (EC 1.11.1.-)		P
P0AG27	YIBN_ECOLI	yibN b3611 JW3586	Uncharacterized protein YibN
P05825	FEPA_ECOLI	fepA fep feuB b0584 JW5086	Ferrienterobactin receptor (Enterobactin outer-membrane receptor)		P	P
P64557	YGFM_ECOLI	ygfM b2880 JW2848	Uncharacterized protein YgfM		P
P0AAK1	HYCB_ECOLI	hycB hevB b2724 JW2694	Formate hydrogenlyase subunit 2 (FHL subunit 2) (Hydrogenase-3 component B)							P
P27306	STHA_ECOLI	sthA sth udhA b3962 JW5551	Soluble pyridine nucleotide transhydrogenase (STH) (EC 1.6.1.1) (NAD(P)(+) transhydrogenase [B-specific])		P
P33920	NDPA_ECOLI	yejK b2186 JW2174	Nucleoid-associated protein YejK		P
P07012	RF2_ECOLI	prfB supK b2891 JW5847	Peptide chain release factor RF2 (RF-2)		P
P46837	YHGF_ECOLI	yhgF b3407 JW3370	Protein YhgF		P					P
P0A763	NDK_ECOLI	ndk b2518 JW2502	Nucleoside diphosphate kinase (NDK) (NDP kinase) (EC 2.7.4.6) (Nucleoside-2-P kinase)							P
P0AC23	FOCA_ECOLI	focA ycaE b0904 JW0887	Probable formate transporter 1 (Formate channel 1)
P30958	MFD_ECOLI	mfd b1114 JW1100	Transcription-repair-coupling factor (TRCF) (EC 3.6.4.-)		P
P0A6E9	BIOD2_ECOLI	bioD2 ynfK b1593 JW5264	ATP-dependent dethiobiotin synthetase BioD 2 (EC 6.3.3.3) (DTB synthetase 2) (DTBS 2) (Dethiobiotin synthase 2)		P
P76372	WZZB_ECOLI	wzzB cld rol wzz b2027 JW5836	Chain length determinant protein (Polysaccharide antigen chain regulator)							P
P0ABQ0	COABC_ECOLI	coaBC dfp b3639 JW5642	Coenzyme A biosynthesis bifunctional protein CoaBC (DNA/pantothenate metabolism flavoprotein) [Includes: Phosphopantothenoylcysteine decarboxylase (PPCDC) (EC 4.1.1.36) (CoaC); Phosphopantothenate--cysteine ligase (EC 6.3.2.5) (CoaB) (PPC synthetase) (PPCS) (Phosphopantothenoylcysteine synthase)]
P0AB91	AROG_ECOLI	aroG b0754 JW0737	Phospho-2-dehydro-3-deoxyheptonate aldolase, Phe-sensitive (EC 2.5.1.54) (3-deoxy-D-arabino-heptulosonate 7-phosphate synthase) (DAHP synthase) (Phospho-2-keto-3-deoxyheptonate aldolase)		P
P0A731	MGSA_ECOLI	mgsA yccG b0963 JW5129	Methylglyoxal synthase (MGS) (EC 4.2.3.3)
P0A991	ALF1_ECOLI	fbaB dhnA b2097 JW5344	Fructose-bisphosphate aldolase class 1 (EC 4.1.2.13) (Fructose-bisphosphate aldolase class I) (FBP aldolase)		P
P0A9M5	XGPT_ECOLI	gpt gpp gxu b0238 JW0228	Xanthine phosphoribosyltransferase (EC 2.4.2.22) (Xanthine-guanine phosphoribosyltransferase) (XGPRT)
P0A855	TOLB_ECOLI	tolB b0740 JW5100	Protein TolB
P06612	TOP1_ECOLI	topA supX b1274 JW1266	DNA topoisomerase 1 (EC 5.99.1.2) (DNA topoisomerase I) (Omega-protein) (Relaxing enzyme) (Swivelase) (Untwisting enzyme)							P
P0A8I5	TRMB_ECOLI	trmB trmI yggH b2960 JW2927	tRNA (guanine-N(7)-)-methyltransferase (EC 2.1.1.33) (tRNA (guanine(46)-N(7))-methyltransferase) (tRNA(m7G46)-methyltransferase)
P64463	YDFZ_ECOLI	ydfZ b1541 JW1534	Putative selenoprotein YdfZ
P00490	PHSM_ECOLI	malP b3417 JW5689	Maltodextrin phosphorylase (EC 2.4.1.1)		P
P0A9F3	CYSB_ECOLI	cysB b1275 JW1267	HTH-type transcriptional regulator CysB (Cys regulon transcriptional activator)			P
P75838	YCAO_ECOLI	ycaO b0905 JW0888	Ribosomal protein S12 methylthiotransferase accessory factor YcaO							P
P77398	ARNA_ECOLI	arnA pmrI yfbG b2255 JW2249	Bifunctional polymyxin resistance protein ArnA (Polymyxin resistance protein PmrI) [Includes: UDP-4-amino-4-deoxy-L-arabinose formyltransferase (EC 2.1.2.13) (ArnAFT) (UDP-L-Ara4N formyltransferase); UDP-glucuronic acid oxidase, UDP-4-keto-hexauronic acid decarboxylating (EC 1.1.1.305) (ArnADH) (UDP-GlcUA decarboxylase) (UDP-glucuronic acid dehydrogenase)]			P
P0ACI0	ROB_ECOLI	rob b4396 JW4359	Right origin-binding protein		P
P0ADB1	OSME_ECOLI	osmE anr b1739 JW1728	Osmotically-inducible putative lipoprotein OsmE (Activator of ntr-like gene protein)			P
P0ACN4	ALLR_ECOLI	allR glxA3 ybbU b0506 JW0494	HTH-type transcriptional repressor AllR (Negative regulator of allantoin and glyoxylate utilization operons)		P
P69503	APT_ECOLI	apt b0469 JW0458	Adenine phosphoribosyltransferase (APRT) (EC 2.4.2.7)
P0A9J8	PHEA_ECOLI	pheA b2599 JW2580	P-protein [Includes: Chorismate mutase (CM) (EC 5.4.99.5); Prephenate dehydratase (PDT) (EC 4.2.1.51)]		P	P
P33136	OPGG_ECOLI	mdoG opgG b1048 JW1035	Glucans biosynthesis protein G		P
Q46851	GPR_ECOLI	gpr mgrA yghZ b3001 JW2970	L-glyceraldehyde 3-phosphate reductase (GAP reductase) (EC 1.1.1.-)		P
P31142	THTM_ECOLI	sseA b2521 JW2505	3-mercaptopyruvate sulfurtransferase (MST) (EC 2.8.1.2) (Rhodanese-like protein)
P0AE52	BCP_ECOLI	bcp b2480 JW2465	Peroxiredoxin Bcp (EC 1.11.1.15) (Bacterioferritin comigratory protein) (Thioredoxin peroxidase)		P
P37197	YHJA_ECOLI	yhjA b3518 JW3486	Probable cytochrome c peroxidase (EC 1.11.1.5)
P77318	YDEN_ECOLI	ydeN b1498 JW5243	Uncharacterized sulfatase YdeN (EC 3.1.6.-)							P
P0ABS1	DKSA_ECOLI	dksA b0145 JW0141	RNA polymerase-binding transcription factor DksA (DnaK suppressor protein)
P69441	KAD_ECOLI	adk dnaW plsA b0474 JW0463	Adenylate kinase (AK) (EC 2.7.4.3) (ATP-AMP transphosphorylase) (ATP:AMP phosphotransferase) (Adenylate monophosphate kinase)						P
P08244	PYRF_ECOLI	pyrF b1281 JW1273	Orotidine 5'-phosphate decarboxylase (EC 4.1.1.23) (OMP decarboxylase) (OMPDCase) (OMPdecase)							P
P0A8K1	PSD_ECOLI	psd b4160 JW4121	Phosphatidylserine decarboxylase proenzyme (EC 4.1.1.65) [Cleaved into: Phosphatidylserine decarboxylase alpha chain; Phosphatidylserine decarboxylase beta chain]		P
P0AGL7	RSME_ECOLI	rsmE yggJ b2946 JW2913	Ribosomal RNA small subunit methyltransferase E (EC 2.1.1.193) (16S rRNA m3U1498 methyltransferase)		P					P
P0A9U3	YBIT_ECOLI	ybiT b0820 JW0804	Uncharacterized ABC transporter ATP-binding protein YbiT		P
P69222	IF1_ECOLI	infA b0884 JW0867	Translation initiation factor IF-1
P0A9Q9	DHAS_ECOLI	asd hom b3433 JW3396	Aspartate-semialdehyde dehydrogenase (ASA dehydrogenase) (ASADH) (EC 1.2.1.11) (Aspartate-beta-semialdehyde dehydrogenase)
P0AG00	WZZE_ECOLI	wzzE wzz yifC b3785 JW5601	ECA polysaccharide chain length modulation protein		P	P
P0A6F1	CARA_ECOLI	carA pyrA b0032 JW0030	Carbamoyl-phosphate synthase small chain (EC 6.3.5.5) (Carbamoyl-phosphate synthetase glutamine chain)		P
P63417	YHBS_ECOLI	yhbS b3156 JW3125	Uncharacterized N-acetyltransferase YhbS (EC 2.3.1.-)		P
P0ACY1	YDJA_ECOLI	ydjA b1765 JW1754	Putative NAD(P)H nitroreductase YdjA (EC 1.-.-.-)
P24174	MANC_ECOLI	manC cpsB rfbM b2049 JW2034	Mannose-1-phosphate guanylyltransferase (EC 2.7.7.13) (GDP-mannose pyrophosphorylase) (GMP) (GMPP)							P
P0A921	PA1_ECOLI	pldA b3821 JW3794	Phospholipase A1 (EC 3.1.1.32) (EC 3.1.1.4) (Detergent-resistant phospholipase A) (DR-phospholipase A) (Outer membrane phospholipase A) (OM PLA) (OMPLA) (Phosphatidylcholine 1-acylhydrolase)		P
P64604	MLAD_ECOLI	mlaD yrbD b3193 JW3160	Probable phospholipid ABC transporter-binding protein MlaD		P
P0A9S3	GATD_ECOLI	gatD b2091 JW2075	Galactitol 1-phosphate 5-dehydrogenase (EC 1.1.1.251)			P
Q46802	YGEV_ECOLI	ygeV b2869 JW2837	Uncharacterized sigma-54-dependent transcriptional regulator YgeV			P				P
Q57261	TRUD_ECOLI	truD ygbO b2745 JW2715	tRNA pseudouridine synthase D (EC 5.4.99.27) (tRNA pseudouridine(13) synthase) (tRNA pseudouridylate synthase D) (tRNA-uridine isomerase D)
P0C0V0	DEGP_ECOLI	degP htrA ptd b0161 JW0157	Periplasmic serine endoprotease DegP (EC 3.4.21.107) (Heat shock protein DegP) (Protease Do)		P
P39377	IADA_ECOLI	iadA yjiF b4328 JW4291	Isoaspartyl dipeptidase (EC 3.4.19.-)
P0ADE8	YGFZ_ECOLI	ygfZ yzzW b2898 JW2866	tRNA-modifying protein YgfZ
P75745	YBGK_ECOLI	ybgK b0712 JW0702	Uncharacterized protein YbgK		P	P
P60546	KGUA_ECOLI	gmk spoR b3648 JW3623	Guanylate kinase (EC 2.7.4.8) (GMP kinase)
P09394	GLPQ_ECOLI	glpQ b2239 JW2233	Glycerophosphodiester phosphodiesterase, periplasmic (Glycerophosphoryl diester phosphodiesterase, periplasmic) (EC 3.1.4.46)							P
P27298	OPDA_ECOLI	prlC opdA b3498 JW3465	Oligopeptidase A (EC 3.4.24.70)							P
P52647	NIFJ_ECOLI	ydbK b1378 JW1372	Probable pyruvate-flavodoxin oxidoreductase (EC 1.2.7.-)							P
P02943	LAMB_ECOLI	lamB malB b4036 JW3996	Maltoporin (Lambda receptor protein) (Maltose-inducible porin)		P
P08395	SPPA_ECOLI	sppA b1766 JW1755	Protease 4 (EC 3.4.21.-) (Endopeptidase IV) (Protease IV) (Signal peptide peptidase)		P
P17854	CYSH_ECOLI	cysH b2762 JW2732	Phosphoadenosine phosphosulfate reductase (EC 1.8.4.8) (3'-phosphoadenylylsulfate reductase) (PAPS reductase, thioredoxin dependent) (PAPS sulfotransferase) (PAdoPS reductase)		P
P16700	CYSP_ECOLI	cysP b2425 JW2418	Thiosulfate-binding protein
P60061	ADIC_ECOLI	adiC aniC yjdD yjdE b4115 JW4076	Arginine/agmatine antiporter		P
P0AF03	MOG_ECOLI	mog chlG mogA yaaG b0009 JW0008	Molybdopterin adenylyltransferase (MPT adenylyltransferase) (EC 2.7.7.75)
P0AF12	MTNN_ECOLI	mtnN mtn pfs yadA b0159 JW0155	5'-methylthioadenosine/S-adenosylhomocysteine nucleosidase (MTA/SAH nucleosidase) (MTAN) (EC 3.2.2.9) (5'-methylthioadenosine nucleosidase) (MTA nucleosidase) (P46) (S-adenosylhomocysteine nucleosidase) (AdoHcy nucleosidase) (SAH nucleosidase) (SRH nucleosidase)
P0A9K7	PHOU_ECOLI	phoU nmpA b3724 JW3702	Phosphate-specific transport system accessory protein PhoU (Pst system accessory protein PhoU) (Negative regulator of Pho regulon)
P40191	PDXK_ECOLI	pdxK yfeI b2418 JW2411	Pyridoxine/pyridoxal/pyridoxamine kinase (PN/PL/PM kinase) (EC 2.7.1.35) (B6-vitamer kinase) (Pyridoxal kinase 1) (PL kinase 1)
P0AG24	SPOT_ECOLI	spoT b3650 JW3625	Bifunctional (p)ppGpp synthase/hydrolase SpoT [Includes: GTP pyrophosphokinase (EC 2.7.6.5) ((p)ppGpp synthase) (ATP:GTP 3'-pyrophosphotransferase) (Stringent response-like protein) (ppGpp synthase II); Guanosine-3',5'-bis(diphosphate) 3'-pyrophosphohydrolase (EC 3.1.7.2) (Penta-phosphate guanosine-3'-pyrophosphohydrolase) ((ppGpp)ase)]		P
P26647	PLSC_ECOLI	plsC parF b3018 JW2986	1-acyl-sn-glycerol-3-phosphate acyltransferase (1-AGP acyltransferase) (1-AGPAT) (EC 2.3.1.51) (EC 2.3.1.n4) (Lysophosphatidic acid acyltransferase) (LPAAT) (Phosphatidic acid synthase) (PA synthase)		P
P69739	MBHS_ECOLI	hyaA b0972 JW0954	Hydrogenase-1 small chain (HYD1) (EC 1.12.99.6) (Membrane-bound hydrogenase 1 small subunit) (NiFe hydrogenase)		P
P23843	OPPA_ECOLI	oppA b1243 JW1235	Periplasmic oligopeptide-binding protein
P0ACL9	PDHR_ECOLI	pdhR aceC genA yacB b0113 JW0109	Pyruvate dehydrogenase complex repressor		P
P0AFB1	NLPI_ECOLI	nlpI yhbM b3163 JW3132	Lipoprotein NlpI		P	P
P0A8A8	RIMP_ECOLI	rimP yhbC b3170 JW5533	Ribosome maturation factor RimP
P36767	RDGC_ECOLI	rdgC yaiD b0393 JW0384	Recombination-associated protein RdgC
P0ADP9	YIHD_ECOLI	yihD b3858 JW3830	Protein YihD
P67095	YFCE_ECOLI	yfcE b2300 JW5377	Phosphodiesterase YfcE (EC 3.1.4.-)
P23909	MUTS_ECOLI	mutS fdv b2733 JW2703	DNA mismatch repair protein MutS		P
P28635	METQ_ECOLI	metQ yaeC b0197 JW0193	D-methionine-binding lipoprotein MetQ			P
P0AAN9	IRAP_ECOLI	iraP yaiB b0382 JW0373	Anti-adapter protein IraP
P27249	GLND_ECOLI	glnD b0167 JW0162	Bifunctional uridylyltransferase/uridylyl-removing enzyme (UTase/UR) (Bifunctional [protein-PII] modification enzyme) (Bifunctional nitrogen sensor protein) [Includes: [Protein-PII] uridylyltransferase (PII uridylyltransferase) (UTase) (EC 2.7.7.59); [Protein-PII]-UMP uridylyl-removing enzyme (UR) (EC 3.1.4.-)]		P	P
P30177	YBIB_ECOLI	ybiB b0800 JW0785	Uncharacterized protein YbiB
P0AF28	NARL_ECOLI	narL frdR b1221 JW1212	Nitrate/nitrite response regulator protein NarL
P0ACP7	PURR_ECOLI	purR b1658 JW1650	HTH-type transcriptional repressor PurR (Pur regulon repressor) (Purine nucleotide synthesis repressor)		P
P0AED7	DAPE_ECOLI	dapE msgB b2472 JW2456	Succinyl-diaminopimelate desuccinylase (SDAP desuccinylase) (EC 3.5.1.18) (N-succinyl-LL-2,6-diaminoheptanedioate amidohydrolase)			P
P30130	FIMD_ECOLI	fimD b4317 JW5780	Outer membrane usher protein FimD			P
P10384	FADL_ECOLI	fadL ttr b2344 JW2341	Long-chain fatty acid transport protein (Outer membrane FadL protein) (Outer membrane flp protein)
P15639	PUR9_ECOLI	purH b4006 JW3970	Bifunctional purine biosynthesis protein PurH [Includes: Phosphoribosylaminoimidazolecarboxamide formyltransferase (EC 2.1.2.3) (AICAR transformylase); IMP cyclohydrolase (EC 3.5.4.10) (ATIC) (IMP synthase) (Inosinicase)]
Q46800	XDHB_ECOLI	xdhB ygeT b2867 JW2835	Putative xanthine dehydrogenase FAD-binding subunit XdhB (EC 1.17.1.4)		P
P0AFC7	NUOB_ECOLI	nuoB b2287 JW5875	NADH-quinone oxidoreductase subunit B (EC 1.6.5.11) (NADH dehydrogenase I subunit B) (NDH-1 subunit B) (NUO2)		P
P13033	GLPB_ECOLI	glpB b2242 JW2236	Anaerobic glycerol-3-phosphate dehydrogenase subunit B (Anaerobic G-3-P dehydrogenase subunit B) (Anaerobic G3Pdhase B) (EC 1.1.5.3)							P
P69828	PTKA_ECOLI	gatA b2094 JW2078/JW2081	PTS system galactitol-specific EIIA component (EIIB-Gat) (Galactitol-specific phosphotransferase enzyme IIA component) (EC 2.7.1.200)			P
P64581	YQJD_ECOLI	yqjD b3098 JW3069	Uncharacterized protein YqjD							P
P25539	RIBD_ECOLI	ribD ribG ybaE b0414 JW0404	Riboflavin biosynthesis protein RibD [Includes: Diaminohydroxyphosphoribosylaminopyrimidine deaminase (DRAP deaminase) (EC 3.5.4.26) (Riboflavin-specific deaminase); 5-amino-6-(5-phosphoribosylamino)uracil reductase (EC 1.1.1.193) (HTP reductase)]
P0AAV4	YBGJ_ECOLI	ybgJ b0711 JW0701	Uncharacterized protein YbgJ		P	P
P0A6V8	GLK_ECOLI	glk b2388 JW2385	Glucokinase (EC 2.7.1.2) (Glucose kinase)		P
P0A6L4	NANA_ECOLI	nanA npl b3225 JW3194	N-acetylneuraminate lyase (NAL) (Neu5Ac lyase) (EC 4.1.3.3) (N-acetylneuraminate pyruvate-lyase) (N-acetylneuraminic acid aldolase) (NALase) (Sialate lyase) (Sialic acid aldolase) (Sialic acid lyase)
P0AAI9	FABD_ECOLI	fabD tfpA b1092 JW1078	Malonyl CoA-acyl carrier protein transacylase (MCT) (EC 2.3.1.39)
P0A951	ATDA_ECOLI	speG b1584 JW1576	Spermidine N(1)-acetyltransferase (SAT) (EC 2.3.1.57) (Spermidine/spermine N(1)-acetyltransferase) (SSAT)			P
P76594	PKA_ECOLI	pka patZ yfiQ b2584 JW2568	Protein lysine acetyltransferase Pka (EC 2.3.1.-)		P
P27550	ACSA_ECOLI	acs yfaC b4069 JW4030	Acetyl-coenzyme A synthetase (AcCoA synthetase) (Acs) (EC 6.2.1.1) (Acetate--CoA ligase) (Acyl-activating enzyme)			P
P0ACW6	YDCH_ECOLI	ydcH b1426 JW5823	Uncharacterized protein YdcH
P39199	PRMB_ECOLI	prmB yfcB b2330 JW5841	50S ribosomal protein L3 glutamine methyltransferase (L3 MTase) (EC 2.1.1.298) (N5-glutamine methyltransferase PrmB)		P
P0A9C3	GALM_ECOLI	galM b0756 JW0739	Aldose 1-epimerase (EC 5.1.3.3) (Galactose mutarotase) (Type-1 mutarotase)
P0AFD1	NUOE_ECOLI	nuoE b2285 JW2280	NADH-quinone oxidoreductase subunit E (EC 1.6.5.11) (NADH dehydrogenase I subunit E) (NDH-1 subunit E) (NUO5)		P
P0AB80	ILVE_ECOLI	ilvE b3770 JW5606	Branched-chain-amino-acid aminotransferase (BCAT) (EC 2.6.1.42) (Transaminase B)		P	P
P23827	ECOT_ECOLI	eco eti b2209 JW2197	Ecotin
P37760	RMLD_ECOLI	rfbD rmlD b2040 JW2025	dTDP-4-dehydrorhamnose reductase (EC 1.1.1.133) (dTDP-4-keto-L-rhamnose reductase) (dTDP-6-deoxy-L-lyxo-4-hexulose reductase) (dTDP-6-deoxy-L-mannose dehydrogenase) (dTDP-L-rhamnose synthase)		P
P75820	AMID_ECOLI	amiD ybjR b0867 JW0851	N-acetylmuramoyl-L-alanine amidase AmiD (EC 3.5.1.28)
P64624	YHEO_ECOLI	yheO b3346 JW5703	Uncharacterized protein YheO
P37685	ALDB_ECOLI	aldB yiaX b3588 JW3561	Aldehyde dehydrogenase B (EC 1.2.1.-)			P
P00547	KHSE_ECOLI	thrB b0003 JW0002	Homoserine kinase (HK) (HSK) (EC 2.7.1.39)		P
P06971	FHUA_ECOLI	fhuA tonA b0150 JW0146	Ferrichrome-iron receptor (Ferric hydroxamate receptor) (Ferric hydroxamate uptake)		P
Q46812	SSNA_ECOLI	ssnA ygfL b2879 JW2847	Putative aminohydrolase SsnA (EC 3.-.-.-)		P
P25553	ALDA_ECOLI	aldA ald b1415 JW1412	Lactaldehyde dehydrogenase (EC 1.2.1.22) (Aldehyde dehydrogenase A) (Glycolaldehyde dehydrogenase) (EC 1.2.1.21)			P
P33235	FLGK_ECOLI	flgK flaS flaW b1082 JW1069	Flagellar hook-associated protein 1 (HAP1)
P0AEX9	MALE_ECOLI	malE b4034 JW3994	Maltose-binding periplasmic protein (MBP) (MMBP) (Maltodextrin-binding protein)			P
P0AE78	CORC_ECOLI	corC ybeX b0658 JW0655	Magnesium and cobalt efflux protein CorC
P0A6P7	ENGB_ECOLI	engB yihA b3865 JW5930	Probable GTP-binding protein EngB
P0A9X9	CSPA_ECOLI	cspA cspS b3556 JW3525	Cold shock protein CspA (CSP-A) (7.4 kDa cold shock protein) (CS7.4)
P37647	KDGK_ECOLI	kdgK yhjI b3526 JW5668	2-dehydro-3-deoxygluconokinase (EC 2.7.1.45) (2-keto-3-deoxygluconokinase) (3-deoxy-2-oxo-D-gluconate kinase) (KDG kinase)
P0A7J0	RIBB_ECOLI	ribB htrP b3041 JW3009	3,4-dihydroxy-2-butanone 4-phosphate synthase (DHBP synthase) (EC 4.1.99.12)
P0AFB8	NTRC_ECOLI	glnG glnT ntrC b3868 JW3839	Nitrogen regulation protein NR(I)		P
P39384	YJIM_ECOLI	yjiM b4335 JW5786	Putative dehydratase subunit YjiM (EC 4.-.-.-)		P
P0ADA7	OSMB_ECOLI	osmB b1283 JW1275	Osmotically-inducible lipoprotein B		P
P10371	HIS4_ECOLI	hisA b2024 JW2006	1-(5-phosphoribosyl)-5-[(5-phosphoribosylamino)methylideneamino] imidazole-4-carboxamide isomerase (EC 5.3.1.16) (Phosphoribosylformimino-5-aminoimidazole carboxamide ribotide isomerase)		P
Q46807	ARCL_ECOLI	yqeA b2874 JW2842	Carbamate kinase-like protein YqeA		P
P0A821	SELA_ECOLI	selA fdhA b3591 JW3564	L-seryl-tRNA(Sec) selenium transferase (EC 2.9.1.1) (Selenocysteine synthase) (Sec synthase) (Selenocysteinyl-tRNA(Sec) synthase)
P37595	IAAA_ECOLI	iaaA spt ybiK b0828 JW0812	Isoaspartyl peptidase (EC 3.4.19.5) (Beta-aspartyl-peptidase) (EcAIII) (Isoaspartyl dipeptidase) [Cleaved into: Isoaspartyl peptidase subunit alpha; Isoaspartyl peptidase subunit beta]
P0A6K3	DEF_ECOLI	def fms b3287 JW3248	Peptide deformylase (PDF) (EC 3.5.1.88) (Polypeptide deformylase)
P30864	YAFC_ECOLI	yafC b0208 JW0198	Uncharacterized HTH-type transcriptional regulator YafC
P0AD12	YEEZ_ECOLI	yeeZ b2016 JW1998	Protein YeeZ
